# Supplementary material for: Crystal structure of poly[(μ3-4-amino-1,2,5-oxa­diazole-3-hydroxamato)thallium(I)]
Source: Acta Crystallogr E Crystallogr Commun. 2020 Feb 11;76(Pt 3):328–31. doi: 10.1107/S2056989020001577 (PMC7057383; doi:10.1107/S2056989020001577)
Supplement: Supplementary file 1 [file e-76-00328-sup1.cif]

##############################################################################
#                                                                            #
# This CIF contains the data in a paper accepted for publication in          #
# Acta Crystallographica Section E. It conforms to the requirements of       #
# Notes for Authors for Acta Crystallographica Section E, and has been       #
# peer reviewed under the auspices of the IUCr Commission on Journals.       #
#                                                                            #
# Full details of the Crystallographic Information File format               #
# are given in the paper "The Crystallographic Information File (CIF):       #
# a New Standard Archive File for Crystallography" by S. R. Hall, F. H.      #
# Allen and I. D. Brown [Acta Cryst. (1991), A47, 655-685].                  #
#                                                                            #
# The current version of the core CIF dictionary is obtainable from          #
# ftp://ftp.iucr.org/pub/cif_core.dic.                                       #
#                                                                            #
# Software is freely available for graphical display of the structure(s)     #
# in this CIF. For information consult the CIF software page                 #
# http://www.iucr.org/resources/cif/software.                                #
#                                                                            #
# This file may be used for bona fide research purposes within the           #
# scientific community so long as proper attribution is given to the journal # 
# article from which it was obtained.                                        #
#                                                                            #
##############################################################################
data_I
_database_code_depnum_ccdc_archive 'CCDC 1981874'
_audit_creation_method     'SHELXL-2018/1'
_journal_date_recd_electronic     2019-11-18
_journal_date_accepted     2020-02-04
_journal_name_full     'Acta Crystallographica, Section E'
_journal_year     2020
_journal_volume     76
_journal_issue      3
_journal_page_first     328
_journal_page_last     331
_journal_paper_category     GM
_journal_paper_doi     10.1107/S2056989020001577
_journal_coeditor_code     WM5530
_publ_contact_author_name     'Inna S. Safyanova'
_publ_contact_author_address
;
Department of Chemistry, National Taras Shevchenko University of Kyiv,
Volodymyrska Street 64,  Kyiv,
01601
Ukraine
;
_publ_contact_author_email     'sssafyanova@gmail.com'
_publ_contact_author_fax     ?
_publ_contact_author_phone     ?
_publ_section_title
;
Crystal structure of
poly[(\m~3~-4-amino-1,2,5-oxadiazole-3-hydroxamato)thallium(I)]
;
_publ_section_title_footnote     .
loop_
    _publ_author_name
    _publ_author_footnote
    _publ_author_address
    'Safyanova, Inna S.' .
;
Department of Chemistry, National Taras Shevchenko University of Kyiv,
Volodymyrska Street 64, Kyiv,
01601
Ukraine
;
    'Bondar, Oksana A.' .
;
Department of Chemistry, National Taras Shevchenko University of Kyiv,
Volodymyrska Street 64, Kyiv,
01601
Ukraine
;
    'Pavlishchuk, Anna V.' .
;
Department of Chemistry, National Taras Shevchenko University of Kyiv,
Volodymyrska Street 64, Kyiv,
01601
Ukraine
;
    'Omelchenko, Iryna V.' .
;
SSI "Institute for Single Crystals", National Academy of Sciences of Ukraine,
Nauky ave. 60, 61001 Kharkiv,
Ukraine
;
    'Iskenderov, Turganbay S.' .
;
Department of Chemistry, National Taras Shevchenko University of Kyiv,
Volodymyrska Street 64, Kyiv,
01601
Ukraine
;
    'Kalibabchuk, Valentina A.' .
;
Department of General Chemistry, O.O. Bohomolets National Medical University,
Shevchenko Blvd. 13, 01601 Kyiv,
Ukraine
;
_publ_section_synopsis
;
The thallium(I) atom in the polymeric title compound is bonded to four O atoms,
with the lone pair electrons stereochemically active.
;
_chemical_name_systematic
;
Poly[(\m~3~-4-amino-1,2,5-oxadiazole-3-hydroxamato)thallium(I)]
;
_chemical_name_common     ?
_chemical_formula_moiety     'C3 H3 N4 O3 Tl'
_chemical_formula_sum     'C3 H3 N4 O3 Tl'
_chemical_formula_iupac     '[Tl (C3 H3 N4 O3)]'
_chemical_formula_weight     347.46
_chemical_melting_point     ?
_space_group_crystal_system     monoclinic
_space_group_name_H-M_alt     'P 21/c'
_space_group_name_Hall     '-P 2ybc'
loop_
    _space_group_symop_operation_xyz
    'x, y, z'
    '-x, y+1/2, -z+1/2'
    '-x, -y, -z'
    'x, -y-1/2, z-1/2'
_cell_length_a     10.0731(4)
_cell_length_b     3.74576(18)
_cell_length_c     16.9805(6)
_cell_angle_alpha     90
_cell_angle_beta     95.808(4)
_cell_angle_gamma     90
_cell_volume     637.41(5)
_cell_formula_units_Z     4
_cell_measurement_reflns_used     216
_cell_measurement_theta_min     4.3460
_cell_measurement_theta_max     22.2550
_cell_measurement_temperature     298(2)
_exptl_crystal_description     block
_exptl_crystal_colour     'clear colourless'
_exptl_crystal_size_max     0.2
_exptl_crystal_size_mid     0.2
_exptl_crystal_size_min     0.2
_exptl_crystal_density_diffrn     3.610
_exptl_crystal_density_meas     ?
_exptl_crystal_density_method     ?
_exptl_crystal_F_000     612
_exptl_absorpt_coefficient_mu     25.297
_exptl_absorpt_correction_type     multi-scan
_exptl_absorpt_process_details
;
(<i>CrysAlis PRO</i>; Agilent, 2012)
;
_exptl_absorpt_correction_T_min     0.23088
_exptl_absorpt_correction_T_max     1.00000
_diffrn_ambient_temperature     298(2)
_diffrn_source     ?
_diffrn_radiation_type     MoK\a
_diffrn_radiation_wavelength     0.71073
_diffrn_measurement_device_type     'Agilent Xcalibur Sapphire3 CCD'
_diffrn_measurement_method     '\w scans'
_diffrn_detector_area_resol_mean     ?
_diffrn_reflns_number     4634
_diffrn_reflns_av_R_equivalents     0.0561
_diffrn_reflns_av_unetI/netI     0.0572
_diffrn_reflns_theta_min     2.993
_diffrn_reflns_theta_max     27.496
_diffrn_reflns_theta_full     25.242
_diffrn_measured_fraction_theta_max     0.994
_diffrn_measured_fraction_theta_full     0.993
_diffrn_reflns_limit_h_min     -13
_diffrn_reflns_limit_h_max     13
_diffrn_reflns_limit_k_min     -4
_diffrn_reflns_limit_k_max     4
_diffrn_reflns_limit_l_min     -22
_diffrn_reflns_limit_l_max     19
_refine_special_details     ?
_reflns_number_total     1452
_reflns_number_gt     1320
_reflns_threshold_expression     'I > 2\s(I)'
_refine_ls_structure_factor_coef     Fsqd
_refine_ls_matrix_type     full
_refine_ls_R_factor_all     0.0501
_refine_ls_R_factor_gt     0.0450
_refine_ls_wR_factor_gt     0.1053
_refine_ls_wR_factor_ref     0.1105
_refine_ls_goodness_of_fit_ref     1.070
_refine_ls_restrained_S_all     1.070
_refine_ls_number_reflns     1452
_refine_ls_number_parameters     100
_refine_ls_number_restraints     0
_refine_ls_hydrogen_treatment     constr
_refine_ls_weighting_scheme     calc
_refine_ls_weighting_details
                      'w=1/[\s^2^(Fo^2^)+(0.0629P)^2^] where P=(Fo^2^+2Fc^2^)/3'
_atom_sites_solution_hydrogens     difmap
_atom_sites_solution_primary     ?
_atom_sites_solution_secondary     ?
_refine_ls_shift/su_max     0.001
_refine_ls_shift/su_mean     0.000
_refine_diff_density_max     6.168
_refine_diff_density_min     -2.231
_refine_ls_extinction_method     none
_refine_ls_extinction_coef     .
loop_
    _atom_type_symbol
    _atom_type_description
    _atom_type_scat_dispersion_real
    _atom_type_scat_dispersion_imag
    _atom_type_scat_source
    'C' 'C' 0.0033 0.0016
                         'International Tables Vol C Tables 4.2.6.8 and 6.1.1.4'
    'H' 'H' 0.0000 0.0000
                         'International Tables Vol C Tables 4.2.6.8 and 6.1.1.4'
    'N' 'N' 0.0061 0.0033
                         'International Tables Vol C Tables 4.2.6.8 and 6.1.1.4'
    'O' 'O' 0.0106 0.0060
                         'International Tables Vol C Tables 4.2.6.8 and 6.1.1.4'
    'Tl' 'Tl' -2.8358 9.6688
                         'International Tables Vol C Tables 4.2.6.8 and 6.1.1.4'
_computing_data_collection
;
CrysAlis PRO (Agilent, 2012)
;
_computing_cell_refinement
;
CrysAlis PRO (Agilent, 2012)
;
_computing_data_reduction
;
CrysAlis PRO (Agilent, 2012)
;
_computing_structure_solution
;
SHELXT (Sheldrick, 2015)
;
_computing_structure_refinement
;
<i>olex2.refine</i> (Bourhis <i>et al.</i>,  2015)
;
_computing_molecular_graphics
;
<i>OLEX2</i> (Dolomanov <i>et al.</i>,  2009)
;
_computing_publication_material
;
<i>OLEX2</i> (Dolomanov <i>et al.</i>,  2009)
;
loop_
    _atom_site_type_symbol
    _atom_site_label
    _atom_site_fract_x
    _atom_site_fract_y
    _atom_site_fract_z
    _atom_site_U_iso_or_equiv
    _atom_site_adp_type
    _atom_site_calc_flag
    _atom_site_occupancy
    _atom_site_disorder_assembly
    _atom_site_disorder_group
    Tl Tl1 0.05880(4) 0.45183(11) 0.86058(2) 0.03141(19) Uani d 1 . .
    O O2 0.1164(7) 0.4279(17) 0.7187(4) 0.0298(15) Uani d 1 . .
    O O1 0.2851(8) 0.0779(19) 0.8210(4) 0.0339(17) Uani d 1 . .
    O O3 0.2375(8) 0.4924(18) 0.4946(5) 0.0339(17) Uani d 1 . .
    N N2 0.1809(10) 0.510(2) 0.5642(6) 0.0299(19) Uani d 1 . .
    N N1 0.3245(8) 0.148(2) 0.7450(4) 0.0301(17) Uani d 1 . .
    C C1 0.2298(9) 0.319(2) 0.7013(5) 0.0257(18) Uani d 1 . .
    N N4 0.4966(9) 0.110(2) 0.6207(5) 0.0339(19) Uani d 1 . .
    H H4A 0.528766 -0.041040 0.583376 0.041 Uiso d 1 . .
    H H4B 0.482666 0.024160 0.675476 0.041 Uiso d 1 . .
    N N3 0.3648(8) 0.328(2) 0.5070(4) 0.0332(18) Uani d 1 . .
    C C2 0.2653(9) 0.367(3) 0.6185(5) 0.0267(18) Uani d 1 . .
    C C3 0.3828(9) 0.254(2) 0.5839(5) 0.0243(17) Uani d 1 . .
loop_
    _atom_site_aniso_label
    _atom_site_aniso_U_11
    _atom_site_aniso_U_22
    _atom_site_aniso_U_33
    _atom_site_aniso_U_12
    _atom_site_aniso_U_13
    _atom_site_aniso_U_23
    Tl1 0.0281(3) 0.0419(3) 0.0240(3) 0.00530(14) 0.00185(18) -0.00084(13)
    O2 0.019(3) 0.047(4) 0.024(3) 0.002(3) 0.004(3) -0.002(3)
    O1 0.026(4) 0.053(4) 0.023(4) 0.001(3) 0.004(3) 0.006(3)
    O3 0.030(4) 0.049(4) 0.023(4) 0.001(3) 0.002(3) 0.003(3)
    N2 0.028(5) 0.040(4) 0.022(4) 0.004(3) 0.003(4) 0.003(3)
    N1 0.027(4) 0.041(4) 0.023(4) 0.005(4) 0.005(3) 0.002(3)
    C1 0.032(5) 0.024(4) 0.022(4) -0.002(4) 0.003(4) -0.004(3)
    N4 0.031(5) 0.044(5) 0.029(4) 0.008(4) 0.011(4) -0.001(4)
    N3 0.028(4) 0.042(5) 0.028(4) 0.009(4) 0.000(3) 0.002(4)
    C2 0.020(4) 0.029(4) 0.030(5) -0.002(4) -0.001(4) -0.005(4)
    C3 0.023(4) 0.030(4) 0.020(4) -0.004(3) 0.000(3) -0.006(3)
_geom_special_details
;
 All esds (except the esd in the dihedral angle between two l.s. planes)
 are estimated using the full covariance matrix.  The cell esds are taken
 into account individually in the estimation of esds in distances, angles
 and torsion angles; correlations between esds in cell parameters are only
 used when they are defined by crystal symmetry.  An approximate (isotropic)
 treatment of cell esds is used for estimating esds involving l.s. planes.
;
loop_
    _geom_bond_atom_site_label_1
    _geom_bond_atom_site_label_2
    _geom_bond_site_symmetry_2
    _geom_bond_distance
    _geom_bond_publ_flag
    Tl1 O2 . 2.537(7) ?
    Tl1 O2 2_556 2.761(7) ?
    Tl1 O1 . 2.814(7) ?
    Tl1 O2 2_546 2.880(7) ?
    Tl1 O3 4_566 3.219(8) ?
    Tl1 N2 2_546 3.289(9) ?
    Tl1 C1 2_556 3.291(9) n
    Tl1 O1 1_565 3.385(7) ?
    Tl1 C1 . 3.387(8) n
    Tl1 O3 4_576 3.453(8) ?
    O2 C1 . 1.275(11) ?
    O1 N1 . 1.412(9) ?
    O3 N2 . 1.365(11) ?
    O3 N3 . 1.419(11) ?
    N2 C2 . 1.304(14) ?
    N1 C1 . 1.314(12) ?
    C1 C2 . 1.497(11) ?
    N4 C3 . 1.360(13) ?
    N4 H4A . 0.9324 ?
    N4 H4B . 1.0077 ?
    N3 C3 . 1.329(11) ?
    C2 C3 . 1.437(11) ?
loop_
    _geom_angle_atom_site_label_1
    _geom_angle_atom_site_label_2
    _geom_angle_atom_site_label_3
    _geom_angle_site_symmetry_1
    _geom_angle_site_symmetry_3
    _geom_angle
    _geom_angle_publ_flag
    O2 Tl1 O2 . 2_556 75.9(2) ?
    O2 Tl1 O1 . . 59.1(2) ?
    O2 Tl1 O1 2_556 . 134.3(2) ?
    O2 Tl1 O2 . 2_546 73.8(2) ?
    O2 Tl1 O2 2_556 2_546 83.2(2) ?
    O1 Tl1 O2 . 2_546 91.3(2) ?
    O2 Tl1 O3 . 4_566 119.2(2) ?
    O2 Tl1 O3 2_556 4_566 164.3(2) ?
    O1 Tl1 O3 . 4_566 60.21(19) ?
    O2 Tl1 O3 2_546 4_566 104.50(19) ?
    O2 Tl1 O1 . 1_565 67.2(2) ?
    O2 Tl1 O1 2_556 1_565 82.28(19) ?
    O1 Tl1 O1 . 1_565 73.70(16) ?
    O2 Tl1 O1 2_546 1_565 140.56(18) ?
    O3 Tl1 O1 4_566 1_565 99.15(19) ?
    O2 Tl1 O3 . 4_576 119.6(2) ?
    O2 Tl1 O3 2_556 4_576 101.3(2) ?
    O1 Tl1 O3 . 4_576 94.4(2) ?
    O2 Tl1 O3 2_546 4_576 166.55(18) ?
    O3 Tl1 O3 4_566 4_576 68.20(17) ?
    O1 Tl1 O3 1_565 4_576 52.89(17) ?
    Tl1 O2 Tl1 . 2_546 106.8(2) ?
    C1 O2 Tl1 . 2_556 129.1(6) n
    Tl1 O2 Tl1 . 2_556 103.4(2) ?
    Tl1 O2 Tl1 2_546 2_556 83.2(2) ?
    C1 O2 Tl1 . 1_545 91.8(5) n
    Tl1 O2 Tl1 . 1_545 57.29(13) ?
    Tl1 O2 Tl1 2_546 1_545 67.75(13) ?
    Tl1 O2 Tl1 2_556 1_545 134.9(2) ?
    C1 O2 Tl1 . 1_565 123.5(6) n
    Tl1 O2 Tl1 . 1_565 54.51(12) ?
    Tl1 O2 Tl1 2_546 1_565 133.3(2) ?
    Tl1 O2 Tl1 2_556 1_565 64.69(12) ?
    Tl1 O2 Tl1 1_545 1_565 111.80(14) ?
    N1 O1 Tl1 . . 115.8(5) ?
    N1 O1 Tl1 . 1_545 124.6(6) ?
    Tl1 O1 Tl1 . 1_545 73.70(15) ?
    N1 O1 Tl1 . 2_546 69.9(5) ?
    Tl1 O1 Tl1 . 2_546 67.89(16) ?
    Tl1 O1 Tl1 1_545 2_546 64.47(13) ?
    N2 O3 N3 . . 110.1(8) ?
    N2 O3 Tl1 . 4_565 112.7(6) ?
    N3 O3 Tl1 . 4_565 108.2(5) ?
    N2 O3 Tl1 . 4_575 107.8(5) ?
    N3 O3 Tl1 . 4_575 139.7(5) ?
    Tl1 O3 Tl1 4_565 4_575 68.20(17) ?
    N2 O3 Tl1 . 2_556 29.7(5) ?
    N3 O3 Tl1 . 2_556 137.7(5) ?
    Tl1 O3 Tl1 4_565 2_556 103.6(2) ?
    Tl1 O3 Tl1 4_575 2_556 78.16(14) ?
    N2 O3 Tl1 . 2_546 36.6(5) ?
    N3 O3 Tl1 . 2_546 111.1(5) ?
    Tl1 O3 Tl1 4_565 2_546 78.51(15) ?
    Tl1 O3 Tl1 4_575 2_546 107.4(2) ?
    Tl1 O3 Tl1 2_556 2_546 49.53(8) ?
    C2 N2 O3 . . 107.0(8) ?
    C1 N1 O1 . . 110.6(7) ?
    O2 C1 N1 . . 129.9(8) ?
    O2 C1 C2 . . 118.9(9) ?
    N1 C1 C2 . . 111.1(7) ?
    C3 N4 H4A . . 105.2 ?
    C3 N4 H4B . . 111.1 ?
    H4A N4 H4B . . 121.6 ?
    C3 N3 O3 . . 105.6(6) ?
    N2 C2 C3 . . 109.7(8) ?
    N2 C2 C1 . . 120.8(8) ?
    C3 C2 C1 . . 129.3(9) ?
    N3 C3 N4 . . 124.0(7) ?
    N3 C3 C2 . . 107.6(8) ?
    N4 C3 C2 . . 128.3(8) ?
loop_
    _geom_torsion_atom_site_label_1
    _geom_torsion_atom_site_label_2
    _geom_torsion_atom_site_label_3
    _geom_torsion_atom_site_label_4
    _geom_torsion_site_symmetry_1
    _geom_torsion_site_symmetry_2
    _geom_torsion_site_symmetry_3
    _geom_torsion_site_symmetry_4
    _geom_torsion
    _geom_torsion_publ_flag
    N3 O3 N2 C2 . . . . -0.1(10) ?
    Tl1 O3 N2 C2 4_565 . . . 120.8(7) ?
    Tl1 O3 N2 C2 4_575 . . . -166.0(6) ?
    Tl1 O3 N2 C2 2_556 . . . -161.9(14) ?
    Tl1 O3 N2 C2 2_546 . . . 98.6(9) ?
    N3 O3 N2 Tl1 . . . 2_556 161.8(7) ?
    Tl1 O3 N2 Tl1 4_565 . . 2_556 -77.3(8) ?
    Tl1 O3 N2 Tl1 4_575 . . 2_556 -4.1(10) ?
    Tl1 O3 N2 Tl1 2_546 . . 2_556 -99.5(12) ?
    N3 O3 N2 Tl1 . . . 2_546 -98.7(9) ?
    Tl1 O3 N2 Tl1 4_565 . . 2_546 22.2(9) ?
    Tl1 O3 N2 Tl1 4_575 . . 2_546 95.4(6) ?
    Tl1 O3 N2 Tl1 2_556 . . 2_546 99.5(12) ?
    N3 O3 N2 Tl1 . . . 4_565 -120.9(7) ?
    Tl1 O3 N2 Tl1 4_575 . . 4_565 73.2(4) ?
    Tl1 O3 N2 Tl1 2_556 . . 4_565 77.3(8) ?
    Tl1 O3 N2 Tl1 2_546 . . 4_565 -22.2(9) ?
    N3 O3 N2 Tl1 . . . 4_575 165.9(8) ?
    Tl1 O3 N2 Tl1 4_565 . . 4_575 -73.2(4) ?
    Tl1 O3 N2 Tl1 2_556 . . 4_575 4.1(10) ?
    Tl1 O3 N2 Tl1 2_546 . . 4_575 -95.4(6) ?
    Tl1 O1 N1 C1 . . . . -13.7(9) ?
    Tl1 O1 N1 C1 1_545 . . . 73.8(9) ?
    Tl1 O1 N1 C1 2_546 . . . 37.9(6) ?
    Tl1 O1 N1 Tl1 1_545 . . . 87.4(6) ?
    Tl1 O1 N1 Tl1 2_546 . . . 51.6(4) ?
    Tl1 O1 N1 Tl1 . . . 2_546 -51.6(4) ?
    Tl1 O1 N1 Tl1 1_545 . . 2_546 35.9(5) ?
    Tl1 O1 N1 Tl1 . . . 1_545 -87.4(6) ?
    Tl1 O1 N1 Tl1 2_546 . . 1_545 -35.9(5) ?
    Tl1 O2 C1 N1 . . . . 13.2(13) ?
    Tl1 O2 C1 N1 2_546 . . . -106.2(10) ?
    Tl1 O2 C1 N1 2_556 . . . 162.0(7) ?
    Tl1 O2 C1 N1 1_545 . . . -38.7(10) ?
    Tl1 O2 C1 N1 1_565 . . . 79.1(11) ?
    Tl1 O2 C1 C2 . . . . -170.2(6) ?
    Tl1 O2 C1 C2 2_546 . . . 70.4(8) ?
    Tl1 O2 C1 C2 2_556 . . . -21.4(12) ?
    Tl1 O2 C1 C2 1_545 . . . 137.9(7) ?
    Tl1 O2 C1 C2 1_565 . . . -104.3(8) ?
    Tl1 O2 C1 Tl1 . . . 2_546 119.5(6) ?
    Tl1 O2 C1 Tl1 2_556 . . 2_546 -91.7(7) ?
    Tl1 O2 C1 Tl1 1_545 . . 2_546 67.6(2) ?
    Tl1 O2 C1 Tl1 1_565 . . 2_546 -174.7(6) ?
    Tl1 O2 C1 Tl1 2_546 . . . -119.5(6) ?
    Tl1 O2 C1 Tl1 2_556 . . . 148.8(10) ?
    Tl1 O2 C1 Tl1 1_545 . . . -51.9(4) ?
    Tl1 O2 C1 Tl1 1_565 . . . 65.8(5) ?
    Tl1 O2 C1 Tl1 . . . 2_556 -148.8(10) ?
    Tl1 O2 C1 Tl1 2_546 . . 2_556 91.7(7) ?
    Tl1 O2 C1 Tl1 1_545 . . 2_556 159.3(7) ?
    Tl1 O2 C1 Tl1 1_565 . . 2_556 -82.9(6) ?
    Tl1 O2 C1 Tl1 . . . 1_545 51.9(4) ?
    Tl1 O2 C1 Tl1 2_546 . . 1_545 -67.6(2) ?
    Tl1 O2 C1 Tl1 2_556 . . 1_545 -159.3(7) ?
    Tl1 O2 C1 Tl1 1_565 . . 1_545 117.8(5) ?
    O1 N1 C1 O2 . . . . 1.8(14) ?
    Tl1 N1 C1 O2 . . . . -8.4(9) ?
    Tl1 N1 C1 O2 2_546 . . . 69.4(9) ?
    Tl1 N1 C1 O2 1_545 . . . 40.0(11) ?
    O1 N1 C1 C2 . . . . -175.0(8) ?
    Tl1 N1 C1 C2 . . . . 174.8(8) ?
    Tl1 N1 C1 C2 2_546 . . . -107.4(9) ?
    Tl1 N1 C1 C2 1_545 . . . -136.8(6) ?
    O1 N1 C1 Tl1 . . . 2_546 -67.6(9) ?
    Tl1 N1 C1 Tl1 . . . 2_546 -77.8(4) ?
    Tl1 N1 C1 Tl1 1_545 . . 2_546 -29.4(5) ?
    O1 N1 C1 Tl1 . . . . 10.2(7) ?
    Tl1 N1 C1 Tl1 2_546 . . . 77.8(4) ?
    Tl1 N1 C1 Tl1 1_545 . . . 48.4(2) ?
    O1 N1 C1 Tl1 . . . 2_556 36(2) ?
    Tl1 N1 C1 Tl1 . . . 2_556 26.0(17) ?
    Tl1 N1 C1 Tl1 2_546 . . 2_556 103.8(19) ?
    Tl1 N1 C1 Tl1 1_545 . . 2_556 74.4(19) ?
    O1 N1 C1 Tl1 . . . 1_545 -38.2(6) ?
    Tl1 N1 C1 Tl1 . . . 1_545 -48.4(2) ?
    Tl1 N1 C1 Tl1 2_546 . . 1_545 29.4(5) ?
    N2 O3 N3 C3 . . . . -0.6(10) ?
    Tl1 O3 N3 C3 4_565 . . . -124.1(6) ?
    Tl1 O3 N3 C3 4_575 . . . 158.3(6) ?
    Tl1 O3 N3 C3 2_556 . . . 12.7(11) ?
    Tl1 O3 N3 C3 2_546 . . . -39.7(8) ?
    N2 O3 N3 Tl1 . . . 4_565 123.5(7) ?
    Tl1 O3 N3 Tl1 4_575 . . 4_565 -77.5(7) ?
    Tl1 O3 N3 Tl1 2_556 . . 4_565 136.8(8) ?
    Tl1 O3 N3 Tl1 2_546 . . 4_565 84.4(3) ?
    N2 O3 N3 Tl1 . . . 4_575 -158.9(12) ?
    Tl1 O3 N3 Tl1 4_565 . . 4_575 77.5(7) ?
    Tl1 O3 N3 Tl1 2_556 . . 4_575 -145.6(13) ?
    Tl1 O3 N3 Tl1 2_546 . . 4_575 161.9(10) ?
    O3 N2 C2 C3 . . . . 0.7(11) ?
    Tl1 N2 C2 C3 2_556 . . . -166.4(6) ?
    Tl1 N2 C2 C3 2_546 . . . 131.4(7) ?
    Tl1 N2 C2 C3 4_565 . . . 52.0(10) ?
    Tl1 N2 C2 C3 4_575 . . . -29(2) ?
    O3 N2 C2 C1 . . . . -175.4(8) ?
    Tl1 N2 C2 C1 2_556 . . . 17.5(11) ?
    Tl1 N2 C2 C1 2_546 . . . -44.7(8) ?
    Tl1 N2 C2 C1 4_565 . . . -124.2(7) ?
    Tl1 N2 C2 C1 4_575 . . . 154.6(11) ?
    O3 N2 C2 Tl1 . . . 2_546 -130.7(7) ?
    Tl1 N2 C2 Tl1 2_556 . . 2_546 62.2(4) ?
    Tl1 N2 C2 Tl1 4_565 . . 2_546 -79.4(5) ?
    Tl1 N2 C2 Tl1 4_575 . . 2_546 -160.6(16) ?
    O3 N2 C2 Tl1 . . . 2_556 167.1(9) ?
    Tl1 N2 C2 Tl1 2_546 . . 2_556 -62.2(4) ?
    Tl1 N2 C2 Tl1 4_565 . . 2_556 -141.7(8) ?
    Tl1 N2 C2 Tl1 4_575 . . 2_556 137.1(18) ?
    O2 C1 C2 N2 . . . . -1.5(14) ?
    N1 C1 C2 N2 . . . . 175.7(9) ?
    Tl1 C1 C2 N2 2_546 . . . 48.9(9) ?
    Tl1 C1 C2 N2 . . . . -18(2) ?
    Tl1 C1 C2 N2 2_556 . . . -13.9(9) ?
    Tl1 C1 C2 N2 1_545 . . . 95.3(11) ?
    O2 C1 C2 C3 . . . . -176.8(9) ?
    N1 C1 C2 C3 . . . . 0.4(14) ?
    Tl1 C1 C2 C3 2_546 . . . -126.4(9) ?
    Tl1 C1 C2 C3 . . . . 166.8(11) ?
    Tl1 C1 C2 C3 2_556 . . . 170.8(10) ?
    Tl1 C1 C2 C3 1_545 . . . -80.0(13) ?
    O2 C1 C2 Tl1 . . . 2_546 -50.4(7) ?
    N1 C1 C2 Tl1 . . . 2_546 126.8(8) ?
    Tl1 C1 C2 Tl1 . . . 2_546 -66.7(14) ?
    Tl1 C1 C2 Tl1 2_556 . . 2_546 -62.78(17) ?
    Tl1 C1 C2 Tl1 1_545 . . 2_546 46.4(7) ?
    O2 C1 C2 Tl1 . . . 2_556 12.4(7) ?
    N1 C1 C2 Tl1 . . . 2_556 -170.4(8) ?
    Tl1 C1 C2 Tl1 2_546 . . 2_556 62.78(17) ?
    Tl1 C1 C2 Tl1 . . . 2_556 -3.9(14) ?
    Tl1 C1 C2 Tl1 1_545 . . 2_556 109.2(8) ?
    O3 N3 C3 N4 . . . . -176.4(8) ?
    Tl1 N3 C3 N4 4_565 . . . 130.2(8) ?
    Tl1 N3 C3 N4 4_575 . . . -162.5(7) ?
    O3 N3 C3 C2 . . . . 1.0(10) ?
    Tl1 N3 C3 C2 4_565 . . . -52.4(10) ?
    Tl1 N3 C3 C2 4_575 . . . 14.8(11) ?
    Tl1 N4 C3 N3 2_646 . . . 29.1(18) ?
    Tl1 N4 C3 C2 2_646 . . . -147.8(9) ?
    N2 C2 C3 N3 . . . . -1.1(11) ?
    C1 C2 C3 N3 . . . . 174.6(9) ?
    Tl1 C2 C3 N3 2_546 . . . 85.0(10) ?
    Tl1 C2 C3 N3 2_556 . . . -27.9(19) ?
    N2 C2 C3 N4 . . . . 176.1(9) ?
    C1 C2 C3 N4 . . . . -8.2(16) ?
    Tl1 C2 C3 N4 2_546 . . . -97.8(11) ?
    Tl1 C2 C3 N4 2_556 . . . 149.3(12) ?
loop_
    _geom_hbond_atom_site_label_D
    _geom_hbond_atom_site_label_H
    _geom_hbond_atom_site_label_A
    _geom_hbond_site_symmetry_A
    _geom_hbond_distance_DH
    _geom_hbond_distance_HA
    _geom_hbond_distance_DA
    _geom_hbond_angle_DHA
    _geom_hbond_publ_flag
    N4 H4A N3 3_656 0.93 2.23 3.156(10) 169.4 yes
    N4 H4B N1 2_646 1.01 2.65 3.256(13) 118.4 yes
_shelx_space_group_comment
;
The symmetry employed for this shelxl refinement is uniquely defined
by the following loop, which should always be used as a source of
symmetry information in preference to the above space-group names.
They are only intended as comments.
;
_shelx_estimated_absorpt_T_min     ?
_shelx_estimated_absorpt_T_max     ?
_shelx_hkl_file
;
   0   0  -3    5.63    2.61
   0   0   3    6.94    2.76
   0   0   3    5.66    2.58
   0   0  -3    7.66    2.25
   0   0   4 4072.85  118.60
   0   0  -4 3944.84  128.07
   0   0  -5    2.67    2.80
   0   0  -5   -4.60    3.56
   0   0  -5    6.65    6.70
   0   0  -6 1614.44   73.62
   0   0  -6 1639.42   55.81
   0   0  -7    0.50    1.26
   0   0  -7    2.96    2.31
   0   0  -8 3703.56  118.07
   0   0  -8 3362.97  104.00
   0   0  -9   -2.68    4.26
   0   0  -9    0.80    2.34
   0   0 -10 1389.33   65.34
   0   0 -10 1274.89   54.85
   0   0 -11   -4.25    4.91
   0   0 -11   -0.39    2.25
   0   0 -12  398.31   33.14
   0   0 -12  366.80   28.83
   0   0 -13    0.42    3.04
   0   0 -13    0.37    2.25
   0   0 -14 2042.86   92.27
   0   0 -14 2005.17   85.19
   0   0 -15    6.80    4.71
   0   0 -15    8.05    5.87
   0   0 -16  127.79   19.61
   0   0 -16  123.20   20.87
   0   0 -17    6.66    4.52
   0   0 -17   -0.47    5.52
   0   0 -18  761.79   57.47
   0   0 -18  751.50   54.53
   0   0 -19    8.75    7.45
   0   0 -19    4.57    7.06
   0   0 -20   35.12   12.31
   0   0 -20   36.48   14.05
   0   0 -21    3.90    4.64
   0   0 -21   -5.04    7.15
   0   0 -22  327.45   40.97
   0   0 -22  298.38   37.86
   0   0 -23    8.62    8.08
   0   0 -23    3.00    5.19
   0   0 -24   47.53   14.96
   0   0 -24   37.93   13.93
   0  -1   0    0.62    0.59
   0   1   0    4.10    0.70
   0   1   0    1.58    0.67
   0   1   1  877.27   27.16
   0   1  -1  902.02   28.43
   0   1   1  910.15   30.06
   0  -1   1  745.62   27.15
   0  -1   2   85.54    7.66
   0   1  -2   94.17    7.62
   0   1   2  100.87    7.92
   0   1  -2   98.74    7.92
   0   1  -3 4197.04  112.58
   0   1   3 4297.54  111.74
   0   1  -3 4340.15  115.82
   0   1  -4   62.35    8.02
   0   1  -4   67.98    4.77
   0  -1   4   67.95    4.73
   0   1  -4   75.78    8.10
   0   1   4   70.26    7.25
   0   1   5 1530.62   48.13
   0   1  -5 1552.55   51.98
   0   1  -5 1494.82   40.28
   0  -1   5 1453.19   42.34
   0   1  -6  295.02   19.58
   0   1   6  296.29   17.58
   0   1  -6  262.05   11.29
   0   1   7 4157.46  116.08
   0   1  -7 4044.87  120.20
   0   1  -7 4077.04  110.96
   0   1  -8  336.21   20.04
   0   1  -8  334.77   24.33
   0   1   8  353.01   23.43
   0   1   9   15.66    5.64
   0  -1  -9   24.20    8.04
   0   1  -9   14.54    3.89
   0   1  -9   22.24    5.70
   0   1  10   27.25    9.54
   0  -1 -10   25.94   11.32
   0  -1 -10   22.20    8.50
   0   1 -10   21.11    6.17
   0   1 -10   15.14    5.07
   0  -1 -11 2518.59   95.81
   0   1 -11 2663.78   97.51
   0   1 -11 2608.18   87.75
   0   1  11 2361.94  110.50
   0  -1 -12  165.51   20.87
   0   1 -12  141.14   19.13
   0   1  12  109.00   23.43
   0  -1 -12  172.75   25.15
   0   1 -12  128.99   15.48
   0   1  13  164.68   28.33
   0   1 -13  143.56   16.98
   0  -1 -13  205.70   27.68
   0  -1 -13  147.60   20.42
   0   1 -13  153.26   19.75
   0   1  14   10.59    2.24
   0  -1 -14   14.46    6.74
   0   1 -14    9.26    7.19
   0   1 -14   15.59    6.20
   0  -1 -14   20.96    9.26
   0   1 -15  636.57   47.36
   0  -1 -15  630.83   46.82
   0   1  15  705.85   57.74
   0   1 -15  598.06   41.30
   0  -1 -16   69.37   15.30
   0   1 -16   54.55   12.76
   0   1 -16   63.51   15.88
   0  -1 -16   65.55   17.56
   0   1 -17  523.66   45.84
   0   1 -17  467.25   39.04
   0  -1 -17  534.60   45.26
   0   1 -18    5.49    5.50
   0  -1 -18   -0.63    4.75
   0   1 -18    1.59    4.42
   0  -1 -18   -2.94    2.95
   0   1 -19  216.32   27.75
   0   1 -19  254.74   33.79
   0  -1 -19  277.48   34.95
   0  -1 -19  308.69   37.83
   0   1 -20   46.40   15.66
   0   1 -20   43.10   13.16
   0  -1 -20   59.82   16.79
   0  -1 -20   58.70   17.08
   0  -1 -21  368.75   42.98
   0  -1 -21  350.65   41.68
   0   1 -21  323.89   41.12
   0  -1 -22   10.80    6.07
   0  -1 -22    8.39    7.81
   0   1 -22   -2.04    3.61
   0  -1 -23   10.46    7.54
   0  -1 -23   11.79    7.11
   0   1 -23    7.31    1.53
   0  -1 -24    7.93    7.04
   0  -1 -24   16.59    9.02
   0   2   0 2607.61   81.94
   0   2   0 2606.34   77.10
   0   2  -1  511.03   24.90
   0   2   1  507.32   24.19
   0   2   1  541.28   28.00
   0   2  -1  508.54   26.98
   0   2  -2   44.17    7.26
   0   2   2   38.92    3.09
   0   2   2   48.62    6.65
   0   2  -2   49.04    7.22
   0   2   2   42.09    6.99
   0   2   3  214.56   16.70
   0   2   3  213.65   15.47
   0   2  -3  216.30   17.01
   0   2  -3  206.99   16.70
   0   2  -4 1576.87   56.99
   0   2   4 1496.65   55.62
   0   2  -4 1569.24   57.45
   0   2   4 1554.13   53.04
   0   2  -5  695.28   34.96
   0   2   5  661.25   33.57
   0   2  -5  675.15   36.28
   0   2   6  588.80   29.61
   0   2  -6  632.95   35.04
   0   2  -6  588.89   31.51
   0   2  -7   11.21    2.15
   0   2  -7   16.67    6.17
   0   2   7   18.78    5.65
   0   2  -7   16.71    4.17
   0  -2  -8  597.75   18.25
   0   2  -8  602.99   20.18
   0   2   8  707.45   34.50
   0   2  -8  706.48   38.25
   0   2  -9  496.88   34.02
   0   2   9  484.65   30.10
   0   2 -10  704.13   42.92
   0   2  10  680.27   37.81
   0  -2 -11   16.41    9.91
   0   2 -11   -0.31    2.89
   0   2  11    9.03    5.57
   0  -2 -12  189.28   24.26
   0   2  12  171.88   19.69
   0   2 -12  195.38   23.36
   0   2  13  345.28   31.15
   0   2 -13  397.79   36.08
   0  -2 -13  405.10   37.64
   0   2 -14  659.81   48.29
   0  -2 -14  742.63   58.57
   0  -2 -14  679.26   49.48
   0  -2 -15  169.35   29.30
   0   2  15  101.85   21.03
   0  -2 -15  165.66   24.50
   0   2 -15  135.29   22.13
   0  -2 -16   16.21    8.00
   0   2 -16   10.13    4.79
   0  -2 -16   29.46   10.96
   0  -2 -17   79.80   18.28
   0  -2 -17  108.76   24.02
   0   2 -17   62.37   15.97
   0   2 -18  204.42   30.38
   0  -2 -18  306.39   40.81
   0  -2 -18  243.27   32.89
   0  -2 -19   77.28   20.95
   0   2 -19   49.52   15.70
   0  -2 -19   64.30   17.20
   0   2 -20    7.98    5.70
   0  -2 -20   16.00   10.34
   0  -2 -20   -1.84    2.32
   0   2 -21    9.65    7.36
   0  -2 -21    8.84    4.32
   0  -2 -21   19.34    9.27
   0  -2 -22  129.55   26.16
   0   2 -22  125.07   26.59
   0   3   0    3.22    3.39
   0   3   0    1.53    2.87
   0   3   0   -2.14    2.21
   0   3   1  140.83    9.30
   0   3   1  188.45   16.93
   0   3  -1  177.00   16.57
   0   3   1  168.18   18.50
   0   3  -1  181.05   19.32
   0   3  -2  751.84   38.98
   0   3  -2  731.18   42.84
   0   3   2  788.49   42.72
   0   3   2  768.21   38.34
   0   3   3  396.14   26.20
   0   3  -3  402.72   30.09
   0   3  -3  422.98   27.98
   0   3   3  409.52   29.30
   0   3  -4   86.20   14.05
   0   3   4   86.23   12.39
   0   3  -4   80.07   13.38
   0   3   4   92.03   14.23
   0   3   5   37.05    7.58
   0   3   5   30.86    7.42
   0   3  -5   39.25    8.94
   0   3  -5   24.67    6.26
   0   3  -6  402.56   31.37
   0   3  -6  419.19   31.92
   0   3   6  436.11   30.22
   0   3   6  396.16   30.50
   0   3   7  393.26   28.51
   0   3  -7  402.71   31.89
   0   3   7  368.20   28.51
   0   3  -7  383.79   30.63
   0   3   8  256.80   23.87
   0   3  -8  295.10   28.94
   0   3  -8  278.52   26.05
   0   3   8  286.84   24.85
   0   3   9   -1.29    3.51
   0   3   9   -5.88    5.45
   0   3  -9    0.32    0.92
   0   3  10   76.11   13.01
   0   3 -10   77.42   13.94
   0   3 -10   93.87   17.88
   0  -3 -10   91.42   18.46
   0  -3 -11  209.69   27.06
   0   3  11  186.37   21.31
   0   3 -11  206.59   26.28
   0   3 -11  203.41   23.45
   0   3  12  216.92   23.95
   0  -3 -12  236.35   30.05
   0   3 -12  245.83   26.44
   0   3 -12  242.90   29.91
   0   3  13   16.85    6.90
   0   3 -13   12.88    5.93
   0  -3 -13   21.64   11.84
   0   3 -13   13.06    9.10
   0   3  14   14.10    6.64
   0  -3 -14   27.09   12.31
   0   3 -14   25.37   10.92
   0   3 -14   12.85    6.64
   0   3 -15   87.27   16.06
   0   3 -15  127.06   23.41
   0  -3 -15  122.94   23.30
   0   3 -16  206.42   26.34
   0   3 -16  222.43   32.27
   0  -3 -16  242.95   34.44
   0  -3 -16  216.43   34.45
   0  -3 -17   85.73   21.49
   0   3 -17   59.20   13.70
   0   3 -17   66.77   18.57
   0   3 -18   10.42    7.45
   0  -3 -18    1.66    4.37
   0  -3 -19   20.35    9.19
   0   3 -19   24.03   13.07
   0   4   0   26.56    8.98
   0   4  -1  238.75   27.19
   0   4   1  223.98   25.91
   0   4   2    3.61    3.03
   0   4  -2    8.50    6.90
   0   4   3   75.40   15.53
   0   4  -3   90.50   17.21
   0   4  -4   28.79   10.78
   0   4   4   32.29   10.03
   0   4  -5  296.24   32.31
   0   4   5  284.98   29.86
   0   4   6    8.49    4.14
   0   4  -6    4.75    5.48
   0   4  -7   15.87    8.47
   0  -4  -7   28.00   11.58
   0   4   7   19.52    8.69
   0   4   8    5.13    4.99
   0   4  -8   10.45    5.63
   0  -4  -8    5.44    6.35
   0  -4  -9  279.01   32.65
   0   4   9  268.38   28.94
   0   4  -9  318.17   35.12
   0   4 -10   14.26    8.19
   0   4  10   12.39    6.29
   0  -4 -10   24.30   11.44
   0   4  11   17.64    8.14
   0   4 -11   18.74    8.93
   0  -4 -11   13.64    8.07
   0   4  12   -1.93    0.80
   0   4 -12    4.40    5.45
   0  -4 -12    6.64    6.76
   0   4 -13  161.28   26.29
   0   4  13  105.30   19.49
   0  -4 -13  156.80   26.84
   0  -4 -14   30.72   12.17
   0   4 -14   36.47   12.15
   0   4 -15   32.13   12.04
   0  -4 -15   30.08   13.39
   0  -4 -16   -4.60    2.99
   0   4 -16    1.15    4.21
   0   5   0   -5.83    6.64
   0   5  -1    3.83    4.56
   0   5   1    8.15    6.76
   0   5  -2  146.71   26.37
   0   5   2  158.69   27.03
   0   5  -3    7.04    7.01
   0   5   3    5.42    5.71
   0   5  -4   40.13   15.22
   0   5   4   22.57   10.17
   0   5   5    1.72    5.19
   0   5  -5    1.18    3.85
   0   5  -6   86.16   20.79
   0   5   6   74.41   17.65
   0   5   7    4.97    4.36
   0   5  -7    8.42    9.32
   0   5  -8   48.62   17.24
   0   5   8   36.04   12.43
   0   5   9    2.37    2.71
   0   5  10   22.17    9.66
   0   5  11    3.26    4.13
   1   0 -25   -1.27    3.01
   1   0 -24  230.45   35.20
   1   0 -24  264.26   37.55
   1   0 -23    5.83    7.71
   1   0 -23    4.19    6.34
   1   0 -22  180.90   28.69
   1   0 -22  167.38   28.44
   1   0 -21    5.10    6.21
   1   0 -21   -0.60    2.01
   1   0 -20  262.86   32.68
   1   0 -20  261.70   32.95
   1   0 -19    1.89    5.48
   1   0 -19    0.38    4.67
   1   0 -18  706.45   52.12
   1   0 -18  706.97   52.41
   1   0 -17    1.45    4.15
   1   0 -17    3.54    6.20
   1   0 -16   99.18   17.64
   1   0 -16  107.86   17.93
   1   0 -15    2.92    5.33
   1   0 -15   10.67    6.55
   1   0 -14 2059.07   85.61
   1   0 -14 2032.71   86.23
   1   0 -13    1.90    4.13
   1   0 -13   -3.27    2.78
   1   0 -12  233.42   22.51
   1   0 -12  209.57   21.03
   1   0 -11    0.69    1.56
   1   0 -11    2.81    3.02
   1   0 -10 2664.43   90.25
   1   0 -10 2674.82   92.30
   1   0  -9    6.33    4.01
   1   0  -9    2.85    2.19
   1   0  -9    0.73    1.94
   1   0  -8   69.49    9.84
   1   0  -8  104.80   12.23
   1   0  -8  108.57   11.26
   1   0  -7    3.97    3.24
   1   0  -7    2.84    2.89
   1   0  -7    3.33    1.57
   1   0  -6 4292.84   98.49
   1   0  -6 4276.34   97.29
   1   0  -5    1.90    1.11
   1   0  -5    4.71    2.05
  -1   0   4 2374.55   67.28
   1   0  -4 2226.74   63.76
   1   0  -4 2191.74   62.64
   1   0  -4 2228.46   62.65
   1   0  -3    5.54    1.61
  -1   0   3    7.49    2.18
  -1   0   3    5.43    1.10
   1   0  -3    9.38    2.03
   1   0  -3    6.73    2.02
  -1   0   3   10.06    2.52
  -1   0   2 1595.34   41.66
   1   0   2   38.27    8.49
  -1   0  -2   36.25    4.73
   1   0   3    4.02    4.93
  -1   0  -3    2.34    2.65
  -1   0  -4 6496.90  179.47
   1   0   4 5937.38  187.47
   1   0   5   -0.11    4.33
  -1   0  -5   14.82    8.26
  -1   0  -6   58.57   12.76
   1   0   6   55.49   13.54
   1   0   7   -1.24    4.76
  -1   0  -7   -1.51    4.27
  -1   0  -8 5230.23  170.62
  -1   0  -9    0.95    2.30
  -1   0  -9    3.56    4.23
  -1   0 -10 1373.51   59.40
  -1   0 -10 1689.99   79.68
  -1   0 -11    9.33    5.96
  -1   0 -11   -3.61    5.85
  -1   0 -12 1487.76   77.38
  -1   0 -12 1271.63   60.72
  -1   0 -13   14.29    6.77
  -1   0 -13  -11.50    6.50
  -1   0 -14 1447.51   70.09
  -1   0 -14 1603.05   84.95
  -1   0 -15    9.19    3.46
  -1   0 -15    1.18    3.80
  -1   0 -16  142.17   21.41
  -1   0 -16  142.27   23.68
  -1   0 -17    2.04    5.08
  -1   0 -17    0.54    3.28
  -1   0 -18  722.53   53.97
  -1   0 -18  844.66   63.23
  -1   0 -19    5.97    5.19
  -1   0 -19   -2.44    4.73
  -1   0 -20   21.93    9.69
  -1   0 -20   27.12   10.28
  -1   0 -21    6.79    6.76
  -1   0 -21    2.90    5.27
  -1   0 -22  397.87   46.27
  -1   0 -22  337.26   40.98
  -1   0 -23    5.02    6.70
  -1   0 -23    7.67    7.96
  -1   0 -24   15.38    7.90
   1   1 -24   12.10    6.85
   1  -1 -24   18.92   12.83
   1  -1 -24   12.13    7.61
   1   1 -23    3.13    3.88
   1  -1 -23   -0.73    4.53
   1  -1 -23    3.93    3.02
   1  -1 -22    4.99    2.77
   1   1 -22    8.37    4.96
   1  -1 -22   10.46    8.20
   1  -1 -21  404.76   42.23
   1   1 -21  342.75   38.75
   1  -1 -21  429.69   45.86
   1   1 -21  408.86   43.95
   1   1 -20   27.42   11.24
   1  -1 -20   41.54   13.83
   1   1 -20   33.16   11.85
   1  -1 -20   35.79   11.86
   1   1 -19   60.03   14.39
   1   1 -19   73.81   16.92
   1  -1 -19   55.09   15.04
   1  -1 -19   68.52   16.23
   1   1 -18    6.97    6.52
   1   1 -18    9.83    7.57
   1  -1 -18   10.65    6.78
   1  -1 -18    8.29    5.21
   1   1 -17  711.61   51.63
   1  -1 -17  770.99   54.81
   1  -1 -17  729.31   53.35
   1   1 -17  648.07   47.10
   1   1 -16  130.67   20.91
   1  -1 -16  117.76   20.19
   1  -1 -16  158.87   23.90
   1   1 -16  126.38   19.53
   1   1 -15  307.65   30.87
   1  -1 -15  365.76   35.64
   1   1 -15  319.10   29.34
   1  -1 -15  316.99   31.72
   1   1 -14   -3.55    3.09
   1  -1 -14    3.85    2.28
   1   1 -14    0.03    0.98
   1  -1 -14   -2.19    4.50
  -1   1  14   -1.84    4.81
   1  -1 -13 1459.21   73.92
  -1   1  13 1239.95   74.77
   1  -1 -13 1232.67   62.76
   1   1 -13 1239.68   61.99
   1   1 -13 1253.97   58.61
  -1   1  12   73.90   16.90
   1   1 -12  103.96   15.65
   1  -1 -12  134.74   20.59
   1  -1 -12  101.76   15.28
   1   1 -12  115.72   14.84
   1   1 -11 1485.97   59.73
   1  -1 -11 1343.27   63.12
  -1   1  11 1265.49   67.98
   1   1 -11 1447.96   62.92
  -1   1  10   86.22   12.61
   1  -1 -10   96.26   14.37
   1   1 -10   96.45   12.00
   1   1 -10   87.60   12.88
   1  -1 -10   98.08   16.66
   1   1  -9  539.22   28.63
  -1   1   9  499.14   27.33
   1  -1  -9  488.47   31.39
   1   1  -9  505.06   30.21
   1  -1  -9  598.43   39.60
   1  -1  -8  325.40   27.71
  -1   1   8  284.17   17.71
   1   1  -8  272.64   15.13
   1  -1  -8  276.56   22.09
   1   1  -8  259.31   20.23
  -1   1   7 4674.41  117.08
   1  -1  -7 4303.66  127.72
   1   1  -7 4556.97  125.08
   1   1  -7 4397.24  113.50
   1   1  -6  261.58   17.60
  -1   1   6  259.71   14.29
   1  -1  -6  245.71   18.94
   1   1  -6  257.09   13.37
   1  -1  -5    1.82    2.76
   1   1  -5    5.69    2.63
  -1   1   5    3.21    1.65
   1  -1  -5    4.48    0.42
   1   1  -5    3.77    1.29
   1   1  -4   18.88    3.36
  -1   1   4   13.43    2.73
   1   1  -4   14.76    3.49
   1  -1  -4   18.31    2.02
   1  -1  -4   15.99    4.49
  -1  -1   4   11.41    3.50
   1   1  -3 5008.16  126.72
  -1   1   3 4971.21  123.62
   1   1  -3 4963.76  125.20
   1  -1  -3 4952.28  128.58
   1   1  -2  353.12   16.86
  -1   1   2  336.62   15.37
   1   1  -2  342.12   14.29
  -1   1   2  340.02   16.43
   1  -1  -2  373.90   17.43
  -1  -1   2  332.91   13.39
   1   1  -1  304.52   10.65
   1  -1  -1  300.87   13.69
  -1   1   1  288.93   14.43
  -1  -1   1  252.74    9.26
   1  -1  -1  260.76   11.25
   1   1  -1  303.58   14.91
   1  -1   0  869.19   26.17
   1   1   0  852.54   25.67
  -1   1   0  907.08   31.05
   1   1   0  880.09   23.81
   1   1   0  896.21   30.99
   1  -1   0  765.90   25.99
  -1   1  -1 3607.86   94.63
   1   1   1 3891.15   99.65
   1  -1   1 3607.33   89.53
  -1   1  -1 3680.57   98.87
  -1  -1  -1 3756.18   91.71
  -1   1  -2  990.86   33.93
   1   1   2  981.31   35.41
  -1  -1  -2  965.29   28.54
  -1   1  -2 1002.97   37.31
   1   1   3 1145.16   40.29
  -1   1  -3 1198.87   43.78
  -1   1  -3 1174.40   40.29
  -1   1  -4    4.71    3.47
  -1   1  -4    5.83    2.54
   1   1   4    3.61    2.28
   1   1   5 1428.18   50.87
  -1   1  -5 1407.09   51.96
  -1   1  -5 1405.13   39.58
  -1   1  -5 1469.94   57.16
  -1   1  -6  482.67   31.34
  -1   1  -6  482.48   28.28
  -1   1  -6  480.92   19.71
   1   1   6  503.85   27.90
   1   1   7 3021.31   94.50
  -1   1  -7 2766.60   93.96
  -1   1  -7 2863.45   80.48
  -1   1  -8   13.80    3.28
   1   1   8   11.48    4.78
   1  -1   8    9.77    2.40
  -1   1  -8   14.15    6.08
  -1   1  -9  153.32   13.34
   1   1   9  167.18   20.46
   1  -1   9  110.35    9.38
  -1   1  -9  145.58   17.35
  -1   1 -10  102.31   15.65
   1   1  10   97.90   19.22
  -1   1 -10   94.19   11.56
   1   1  11 1548.59   91.55
  -1   1 -11 1554.02   71.96
  -1   1 -11 1583.88   61.95
  -1   1 -12   75.01   11.98
  -1   1 -12   65.39   14.37
  -1  -1 -12   73.76   15.64
   1   1  12   75.40   19.96
  -1  -1 -12   85.84   20.77
  -1   1 -13   28.35    7.96
  -1  -1 -13   61.45   18.29
  -1  -1 -13   48.65   13.65
  -1   1 -13   28.20    7.70
   1   1  13   29.00   11.27
  -1   1 -14   38.20   10.42
  -1   1 -14   32.18   10.07
  -1  -1 -14   48.90   13.79
   1   1  14   41.11   15.70
  -1  -1 -14   54.50   15.89
  -1   1 -15 1170.03   70.42
  -1  -1 -15 1268.31   70.31
  -1   1 -15 1122.99   59.85
  -1  -1 -16   46.56   15.89
  -1   1 -16   41.84   10.64
  -1  -1 -16   55.37   14.70
   1   1  16   46.83   15.77
  -1   1 -16   43.04   12.95
  -1   1 -17  159.54   26.11
  -1   1 -17  131.27   20.03
  -1  -1 -17  203.97   30.95
  -1  -1 -17  157.92   24.61
  -1  -1 -18   27.04   12.40
  -1  -1 -18   17.95    9.40
  -1   1 -18   27.28   11.75
  -1   1 -18   18.42    8.28
  -1  -1 -19  456.92   49.08
  -1   1 -19  371.07   42.83
  -1  -1 -19  376.28   40.97
  -1  -1 -20   51.27   16.84
  -1   1 -20   32.94   13.78
  -1  -1 -20   55.68   17.24
  -1   1 -21  212.21   34.20
  -1  -1 -21  239.73   34.86
  -1  -1 -21  275.70   39.25
  -1  -1 -22    7.71    7.83
  -1   1 -22    4.82    6.72
  -1  -1 -22    2.56    4.14
  -1  -1 -23   53.73   15.88
  -1   1 -23   56.27   18.21
  -1  -1 -23   68.64   19.48
  -1  -1 -24   -0.62    3.99
  -1  -1 -24    8.01    6.97
   1  -2 -22   63.32   18.96
   1   2 -22   60.73   18.60
   1   2 -21    3.50    6.83
   1  -2 -21   -0.62    5.10
   1  -2 -20   90.20   21.26
   1   2 -20   87.25   20.44
   1  -2 -19  124.73   23.88
   1  -2 -19  125.73   24.82
   1   2 -19  124.18   24.61
   1   2 -18  282.94   35.54
   1  -2 -18  293.77   36.28
   1  -2 -18  346.04   39.64
   1   2 -17   33.40   12.03
   1  -2 -17   29.45   12.75
   1  -2 -17   23.49   10.57
   1  -2 -16   74.94   17.71
   1  -2 -16   57.72   15.06
   1   2 -16   51.98   14.96
   1  -2 -15  122.94   22.81
   1   2 -15   86.19   17.54
   1  -2 -15   78.97   17.42
   1  -2 -14  662.56   47.99
   1  -2 -14  787.08   56.90
   1   2 -14  686.79   47.95
   1  -2 -13  177.20   23.61
   1  -2 -13  177.75   25.90
  -1   2  13  134.34   17.73
   1   2 -13  190.24   23.47
   1  -2 -12   32.46    9.96
  -1   2  12   34.78    8.32
   1   2 -12   33.98    8.34
  -1   2  11  122.94   14.43
   1  -2 -11  126.37    9.44
   1   2 -11  135.71   18.14
   1  -2 -11  138.72   19.43
   1  -2 -10  957.91   51.88
   1   2 -10  874.31   31.81
  -1   2  10  926.01   42.06
   1   2 -10  975.63   49.18
   1  -2 -10  876.40   29.25
  -1   2   9  382.87   24.48
   1   2  -9  415.35   29.54
   1   2  -9  358.87   17.41
   1  -2  -9  348.48   13.83
   1  -2  -9  384.51   31.49
   1   2  -8  236.69   13.69
   1   2  -8  247.30   21.61
   1   2  -8  233.86   18.73
  -1   2   8  243.73   18.35
   1  -2  -8  250.93   22.78
   1   2  -7    6.60    5.98
   1  -2  -7   13.00    5.82
   1   2  -7    6.95    3.26
   1   2  -7    4.38    2.34
  -1   2   7    7.31    4.21
   1   2  -6  874.79   40.93
   1   2  -6  822.57   37.92
  -1   2   6  836.46   37.05
   1  -2  -6  811.62   41.52
  -1   2   5 1062.60   43.58
   1   2  -5 1027.36   43.94
   1   2  -5 1077.95   45.23
  -1   2   5 1127.11   44.47
   1   2  -5 1083.01   46.19
   1   2  -4  732.62   33.21
   1   2  -4  698.63   33.83
  -1   2   4  705.52   32.89
  -1   2   4  725.20   33.34
   1   2  -3   54.07    7.27
   1   2  -3   50.09    7.90
  -1   2   3   60.22    8.39
  -1   2   3   54.54    8.83
  -1   2   2  596.78   28.85
   1   2  -2  588.40   30.30
   1   2  -2  590.22   25.25
  -1   2   2  588.14   29.17
  -1   2   1  867.85   36.48
   1   2  -1  810.16   37.10
   1   2  -1  812.56   30.03
  -1   2   1  796.96   35.67
  -1   2   0 2240.34   72.41
   1   2   0 2171.18   62.22
  -1   2   0 2325.69   72.29
   1   2   0 2242.39   64.62
   1   2   0 2271.19   73.43
   1   2   1  721.67   27.09
   1   2   1  666.87   23.63
  -1   2  -1  707.65   32.64
   1   2   1  672.16   33.44
   1   2   2  171.50   11.98
  -1   2  -2  162.22   14.63
   1   2   2  171.56   15.15
   1   2   3  265.42   15.85
   1   2   3  278.44   20.03
  -1   2  -3  270.68   20.51
  -1   2  -3  287.64   19.52
  -1   2  -4 1906.52   65.95
  -1   2  -4 1960.12   70.73
   1   2   4 1848.55   65.96
  -1   2  -5  283.48   21.37
   1   2   5  261.58   20.56
  -1   2  -5  307.27   24.30
  -1  -2  -6   15.43    2.14
   1   2   6   26.96    6.41
  -1   2  -6   24.27    7.07
  -1   2  -6   19.65    5.25
  -1   2  -7  231.65   23.57
   1   2   7  222.23   19.25
  -1   2  -7  236.01   21.21
  -1   2  -8 1322.17   64.24
   1   2   8 1207.86   53.65
  -1   2  -8 1252.16   57.71
  -1   2  -9  627.74   40.35
   1   2   9  607.03   36.91
   1   2  10  249.63   23.18
  -1   2 -10  247.29   24.81
   1   2  11   39.83   10.13
  -1   2 -11   42.85   11.54
   1   2  12  252.17   26.27
  -1   2 -12  280.88   29.11
   1   2  13  354.97   34.57
  -1   2 -13  438.03   38.94
  -1   2 -14  492.53   42.76
   1   2  14  418.19   42.19
  -1  -2 -14  518.21   43.73
   1   2  15   13.71    8.62
  -1  -2 -15   19.35   12.20
  -1  -2 -15   15.02   11.06
  -1   2 -15    4.48    2.70
  -1  -2 -16  156.18   29.03
   1   2  16   93.63   25.51
  -1  -2 -16  122.35   22.43
  -1   2 -16  122.30   22.13
  -1  -2 -17  190.78   33.15
  -1   2 -17  132.45   23.98
  -1  -2 -17  178.38   28.44
  -1  -2 -18  343.58   44.93
  -1   2 -18  235.06   33.56
  -1  -2 -18  285.48   36.57
  -1  -2 -19   21.53    9.78
  -1   2 -19   21.06   10.92
  -1  -2 -19   31.82   13.78
  -1  -2 -20   12.96    6.47
  -1   2 -20    0.30    5.37
  -1  -2 -20   13.37    8.76
  -1   2 -21   68.20   20.41
  -1  -2 -21   59.41   19.00
  -1  -2 -21   74.09   20.49
  -1  -2 -22  147.93   29.45
  -1  -2 -22  155.58   30.70
  -1  -2 -23   25.87   11.43
   1  -3 -19   -9.14    7.94
   1   3 -19   16.65   11.34
   1  -3 -18   10.69    7.26
   1   3 -18   17.23   10.36
   1   3 -17   80.89   19.97
   1  -3 -17   85.72   18.96
   1   3 -16  178.43   23.94
   1  -3 -16  206.97   30.28
   1   3 -16  206.56   31.58
   1   3 -15   38.22   10.41
   1   3 -15   58.96   17.65
   1  -3 -15   45.43   14.52
   1  -3 -14    9.22    8.28
   1   3 -14    8.03    5.10
   1   3 -14   16.87    9.29
   1  -3 -13   66.62   15.64
   1   3 -13   79.07   17.32
  -1   3  13   55.89   12.12
   1   3 -13   68.16   13.69
   1  -3 -12  332.81   35.09
  -1   3  12  302.11   27.59
   1   3 -12  419.31   38.46
   1   3 -12  347.53   31.15
  -1   3  11   90.97   14.52
   1  -3 -11   76.67   15.82
   1   3 -11   94.69   17.78
   1   3 -11   79.42   14.02
  -1   3  11   78.29   12.71
  -1   3  10   57.29   11.75
  -1   3  10   62.67   11.56
   1   3 -10   69.77   12.65
   1  -3 -10   66.91   14.43
   1   3 -10   80.09   16.48
  -1   3   9   49.77   10.05
  -1   3   9   56.73   10.83
   1  -3  -9   59.26   12.68
   1   3  -9   47.43    9.95
  -1   3   8  488.41   33.86
   1  -3  -8  494.61   37.58
  -1   3   8  544.52   37.00
   1   3  -8  521.28   36.50
  -1   3   7  373.67   28.65
  -1   3   7  421.43   31.55
   1   3  -7  376.93   30.11
   1  -3  -7  375.44   30.92
   1   3  -6  285.38   26.98
  -1   3   6  294.03   25.18
   1  -3  -6  276.35   25.85
  -1   3   6  305.14   25.55
  -1   3   5   18.38    7.29
   1  -3  -5   25.93    9.90
   1   3  -5    0.77    2.39
   1   3  -5    9.26    4.42
  -1   3   5    7.26    4.27
  -1   3   4  290.11   23.66
   1   3  -4  247.50   21.10
   1   3  -4  259.69   24.53
  -1   3   4  280.63   24.31
  -1   3   3  508.64   31.36
  -1   3   3  471.92   32.00
   1   3  -3  482.49   32.77
   1   3  -3  441.95   26.88
   1   3  -2  461.76   32.27
  -1   3   2  453.22   29.56
   1   3  -2  401.31   23.72
  -1   3   2  476.08   32.03
   1   3  -2  414.53   25.03
  -1   3   1   25.27    6.98
  -1   3   1   33.86    7.69
   1   3  -1   23.47    4.16
   1   3  -1   28.58    5.76
   1   3  -1   23.77    6.19
   1   3   0  147.92   13.79
  -1   3   0  182.51   19.26
   1   3   0  155.08   18.23
   1   3   0  138.16   11.14
  -1   3   0  158.29   17.01
  -1   3  -1  313.92   24.02
   1   3   1  286.39   20.14
  -1   3  -1  289.16   25.05
   1   3   1  298.82   25.09
  -1   3  -2  874.39   45.27
   1   3   2  845.59   46.54
  -1   3  -2  847.71   46.78
   1   3   2  884.24   39.21
  -1   3  -3  242.88   22.39
   1   3   3  252.13   22.96
  -1   3  -3  221.04   21.60
   1   3   3  232.45   18.22
  -1   3  -4    3.18    2.08
   1   3   4   10.78    5.97
  -1   3  -4   -2.68    5.33
   1   3   4    4.63    4.55
   1   3   5  137.12   15.12
  -1   3  -5  137.92   18.02
   1   3   5  134.57   16.41
  -1   3  -6  834.59   49.52
  -1   3  -6  835.19   48.04
   1   3   6  785.70   44.64
   1   3   6  850.72   42.14
  -1   3  -7  229.13   24.81
   1   3   7  216.43   19.68
  -1   3  -7  210.96   23.20
   1   3   7  184.84   20.40
  -1   3  -8   77.53   15.10
   1   3   8   78.10   13.41
  -1   3  -8   53.58   11.80
  -1   3  -9   47.94   12.26
  -1   3  -9   25.28    7.30
   1   3   9   43.82   10.01
  -1   3 -10  392.18   35.57
   1   3  10  347.27   30.99
   1   3  11  357.43   31.85
  -1   3 -11  404.84   37.40
   1   3  12  120.40   18.81
  -1   3 -12  125.79   21.98
  -1   3 -13    8.40    8.45
   1   3  13    1.50    3.46
  -1  -3 -13   14.97   12.13
   1   3  14   77.26   16.33
  -1  -3 -14  146.77   25.31
  -1   3 -14  118.99   23.08
   1   3  15   55.11   13.99
  -1  -3 -15  101.85   21.54
  -1   3 -15   93.79   20.61
  -1   3 -16  112.36   24.11
  -1  -3 -16  127.15   24.88
  -1   3 -17   20.80   10.50
  -1  -3 -17   35.77   16.07
  -1  -3 -17   19.41   11.71
  -1  -3 -18   15.58   10.04
  -1  -3 -18   12.50   12.29
  -1   3 -18   28.37   13.61
  -1  -3 -19   60.86   17.95
  -1   3 -19   54.22   18.32
  -1   4  17   11.15    7.42
  -1   4  16   -2.65    4.22
   1  -4 -16   -2.23    0.85
   1   4 -16   -1.72    3.13
   1   4 -15  100.08   21.08
  -1   4  15  116.11   24.41
   1  -4 -15   99.97   22.68
  -1   4  14   18.36    9.51
   1  -4 -14    3.98    1.90
   1   4 -14   23.23   10.55
   1   4 -13   92.74   19.37
  -1   4  13  115.91   22.88
   1  -4 -13   98.15   21.76
   1  -4 -12    2.65    3.74
   1   4 -12   -0.53    3.64
  -1   4  12    3.78    3.06
  -1   4  12    8.15    6.78
  -1   4  11   36.02   10.83
   1  -4 -11   54.63   14.49
  -1   4  11   52.62   15.16
   1   4 -11   59.85   14.96
   1  -4 -10   57.23   14.60
  -1   4  10   52.25   12.66
   1   4 -10   62.87   15.32
  -1   4  10   75.47   16.35
  -1   4   9  249.98   29.60
  -1   4   9  227.24   26.42
   1   4  -9  263.15   31.32
   1  -4  -9  211.57   27.66
   1  -4  -8    7.97    6.30
   1   4  -8    9.72    5.38
  -1   4   8   12.77    6.28
  -1   4   8   23.63    9.25
   1   4  -7   14.21    7.76
   1  -4  -7   14.75    7.80
  -1   4   7   14.97    7.09
  -1   4   7   12.59    3.78
  -1   4   6   30.63    9.03
   1  -4  -6   36.81   10.71
  -1   4   6   36.48   10.65
   1   4  -6   43.08   11.49
   1  -4  -5  312.88   29.48
  -1   4   5  379.08   33.38
  -1   4   5  378.61   34.59
   1   4  -5  380.53   36.00
  -1   4   4   12.42    4.73
  -1   4   4   13.41    6.78
   1   4  -4   10.11    6.43
   1  -4  -4   15.76    7.06
   1   4  -3   15.91    8.81
  -1   4   3   21.64    8.87
  -1   4   3   14.73    6.89
  -1   4   2   17.36    7.55
   1   4  -2   12.95    6.01
   1   4  -1  433.42   37.09
  -1   4   1  436.36   37.76
   1   4   0   38.45   10.99
  -1   4   0   47.50   12.23
  -1   4  -1  107.02   18.91
   1   4   1  101.91   17.89
   1   4   2    1.26    1.57
  -1   4  -2    9.51    7.11
   1   4   3  203.56   25.78
  -1   4  -3  219.77   27.80
  -1   4  -4   52.27   12.32
   1   4   4   52.96   12.26
   1   4   5  202.92   25.34
  -1   4  -5  220.49   27.91
  -1   4  -6    1.54    3.65
   1   4   6    2.52    1.10
   1   4   7   69.95   14.17
  -1   4  -7   78.02   17.51
   1   4   8   41.84   10.97
  -1   4  -8   42.77   12.36
  -1   4  -9  226.83   30.40
   1   4   9  188.95   24.81
   1   4  10    2.00    3.63
  -1   4 -10    4.46    3.68
   1   4  11    7.07    5.84
  -1  -4 -11   25.38   14.38
  -1   4 -11   14.20    8.15
   1   4  12    5.95    6.83
  -1   4 -12    8.07    4.94
  -1  -4 -13  161.84   29.30
  -1   4 -13  171.28   27.63
   1   4  13  123.75   21.92
  -1  -4 -14   13.32    9.87
   1   4  14    3.85    5.41
  -1   4 -14   11.08   10.73
  -1   4 -14    5.63    4.14
  -1  -4 -15    6.37    7.35
  -1   4 -15    5.96    5.25
  -1   4 -15   11.10   10.52
  -1   4 -16   19.70   11.53
  -1   4 -16    2.90    4.12
  -1   4 -17   58.71   16.81
  -1   5  10    7.60    6.68
  -1   5   9    1.04    2.99
  -1   5   8   48.60   14.63
   1   5  -8   51.61   17.45
   1   5  -7   11.14    7.62
  -1   5   7    3.28    5.50
   1   5  -6   41.18   14.39
  -1   5   6   26.58   10.79
   1   5  -5    6.62    5.64
  -1   5   5   -2.35    2.30
  -1   5   4   56.77   15.94
   1   5  -4   50.16   15.46
   1   5  -3   15.69   10.15
  -1   5   3    1.56    3.11
  -1   5   2   85.10   19.31
   1   5  -2  118.51   23.34
  -1   5   1    2.03    1.68
   1   5  -1    4.04    3.31
   1   5   0    1.98    4.95
  -1   5   0   12.54    8.58
   1   5   1    0.68    2.00
  -1   5  -1    9.81    8.87
  -1   5  -2  106.10   22.62
   1   5   2   97.34   20.12
  -1   5  -3   -0.62    3.33
   1   5   3    0.30    3.38
   1   5   4   -3.99    3.19
  -1   5  -4   12.93    9.14
   1   5   5   -3.49    3.19
  -1   5  -5    5.19    4.53
   1   5   6   93.87   19.94
  -1   5  -6  111.41   24.25
  -1   5  -7    5.85    8.48
   1   5   7    0.95    2.40
   1   5   8   11.68    7.78
   1   5   9   -1.84    3.24
   1   5  10   31.32   12.77
   1   5  11    9.50    7.42
   2   0 -25    4.19    2.90
   2   0 -25   -3.66    4.77
   2   0 -24  207.63   33.68
   2   0 -24  224.32   32.77
   2   0 -23    3.98    7.28
   2   0 -23    3.51    5.62
   2   0 -22   51.34   16.17
   2   0 -22   46.27   13.64
   2   0 -21   -0.21    2.36
   2   0 -21    1.94    0.61
   2   0 -20  425.80   40.87
   2   0 -20  431.56   43.16
   2   0 -19    6.09    5.56
   2   0 -19    0.26    3.15
   2   0 -18  521.00   42.09
   2   0 -18  500.70   43.38
   2   0 -17    1.83    3.33
   2   0 -17    0.27    2.21
   2   0 -16  770.06   50.70
   2   0 -16  744.17   47.97
   2   0 -15   -1.16    3.12
   2   0 -15    1.07    5.36
   2   0 -14 1186.02   60.54
   2   0 -14 1169.71   57.38
   2   0 -13    6.33    2.73
   2   0 -13    1.59    3.05
   2   0 -12   25.51    6.77
   2   0 -12   14.37    2.73
   2   0 -12   18.31    6.44
   2   0 -11    0.10    0.70
   2   0 -11   -1.62    1.84
   2   0 -11    3.45    3.53
   2   0 -10 3764.97  112.40
   2   0 -10 3916.23  117.25
   2   0  -9    5.32    1.98
   2   0  -9   -2.57    1.75
   2   0  -8   39.54    6.42
   2   0  -8   42.57    7.04
   2   0  -7   -0.47    1.23
   2   0  -7    0.71    1.18
   2   0  -6 4915.21  130.91
   2   0  -6 5034.67  136.37
   2   0  -6 5275.86  136.56
   2   0  -5    1.57    1.51
   2   0  -5    1.52    1.66
   2   0  -5   -0.20    0.17
   2   0  -4 3420.79   88.31
   2   0  -4 3463.94   91.55
  -2   0   4 3348.80   89.85
   2   0  -4 3672.41   95.71
   2   0  -4 3528.00   94.42
   2   0  -3    7.40    2.76
   2   0  -3    2.59    1.33
   2   0  -3    3.97    1.51
  -2   0   3    3.11    1.00
  -2   0   3    7.65    1.51
   2   0  -2 4267.76   84.43
  -2   0   2 3526.45   73.06
  -2   0   2 3798.33   76.76
   2   0  -2 4067.23   78.58
  -2   0   2 3495.90   84.20
   2   0  -1    9.87    4.85
  -2   0   1   17.98    5.18
   2   0  -1    8.53    2.23
  -2   0   1    6.26    1.52
   2   0   0 1178.82   35.10
  -2   0   0 1380.60   36.09
  -2   0   0  853.09   48.55
   2   0   0  851.79   50.45
   2   0   1    7.69    2.70
  -2   0  -1    4.99    2.34
   2   0   1   10.95    4.86
   2   0   2 1265.61   74.91
  -2   0  -2 1860.33   56.24
   2   0   3    2.61    4.47
  -2   0  -3   -0.15    2.32
  -2   0  -4 5776.33  158.15
   2   0   4 5582.92  194.65
   2   0   5    4.17    4.36
   2   0   6 1082.42   68.42
  -2   0  -6  978.92   57.70
   2   0   7   -0.58    2.39
  -2   0  -7    7.91    8.14
  -2   0  -8 5374.22  184.54
   2   0   8 5969.94  203.19
  -2   0  -9    3.72    3.37
  -2   0 -10  192.12   28.17
  -2   0 -11   -2.62    5.39
  -2   0 -12 2687.01  118.40
  -2   0 -12 2153.89   87.75
  -2   0 -13    3.34    3.15
  -2   0 -13   10.16    8.98
  -2   0 -14  635.80   53.28
  -2   0 -14  543.89   40.51
  -2   0 -15    5.94    6.93
  -2   0 -15   -6.00    8.89
  -2   0 -16  619.59   54.82
  -2   0 -16  529.20   42.70
  -2   0 -17    4.27    6.07
  -2   0 -17    3.45    2.69
  -2   0 -18  488.33   43.56
  -2   0 -18  569.18   54.15
  -2   0 -19    2.41    5.74
  -2   0 -19   -1.62    6.51
  -2   0 -20  191.05   28.91
  -2   0 -20  245.22   36.52
  -2   0 -21   -2.43    3.59
  -2   0 -21   -4.01    4.78
  -2   0 -22  416.79   49.96
  -2   0 -22  320.52   39.59
  -2   0 -23    2.32    7.72
   2  -1 -24    0.48    2.23
   2   1 -24   -1.77    3.70
   2  -1 -23   44.92   15.88
   2   1 -23   32.72   11.75
   2  -1 -22   25.22   10.21
   2   1 -22   22.59    9.75
   2  -1 -22   23.11   11.77
   2  -1 -21  344.43   40.76
   2   1 -21  336.64   38.93
   2  -1 -21  346.91   36.78
   2  -1 -20   11.84    8.67
   2  -1 -20   14.55    6.82
   2   1 -20   17.91    8.50
   2  -1 -19   10.90    6.81
   2   1 -19    5.63    1.12
   2  -1 -19    5.89    4.42
   2  -1 -18   21.67    8.80
   2  -1 -18   23.19    9.42
   2   1 -18   18.85    8.35
   2   1 -18   25.23   10.07
   2  -1 -17  599.38   44.22
   2   1 -17  572.85   44.70
   2   1 -17  576.08   44.54
   2  -1 -17  622.11   48.25
   2   1 -16   57.49   13.52
   2  -1 -16   54.41   14.11
   2   1 -16   42.91   10.83
   2  -1 -16   58.16   13.20
   2  -1 -15  164.34   21.26
   2   1 -15  158.04   20.71
   2  -1 -15  140.85   20.68
   2   1 -15  139.50   19.53
   2   1 -14    8.06    2.59
   2  -1 -14   19.90    7.46
   2   1 -14   25.62    8.52
   2  -1 -14   18.60    6.24
   2  -1 -13 1525.80   67.67
  -2   1  13 1348.22   62.76
   2   1 -13 1366.18   63.44
   2  -1 -13 1407.54   67.72
   2   1 -12  311.75   26.20
   2  -1 -12  354.63   28.77
   2  -1 -12  338.88   28.33
   2  -1 -11  376.37   28.99
   2   1 -11  373.95   27.07
   2  -1 -11  433.01   30.54
   2   1 -11  354.68   21.18
  -2   1  11  322.91   26.78
   2   1 -10   -0.92    1.13
   2   1 -10    0.81    1.56
   2  -1 -10    1.74    2.23
   2  -1 -10   -2.99    4.12
   2   1 -10    5.59    3.19
  -2   1  10    1.09    0.07
  -2   1   9  982.52   36.21
   2   1  -9  997.19   44.10
   2   1  -9  959.97   35.54
   2   1  -9  998.81   38.39
   2  -1  -9 1012.67   47.27
   2  -1  -8  125.73    9.82
   2   1  -8  122.51   10.72
   2  -1  -8  121.75   14.25
  -2   1   8  124.43    9.27
   2   1  -8  124.94   12.79
   2   1  -8  111.29    9.56
   2  -1  -8  148.98   15.84
   2   1  -7 2766.55   86.60
   2   1  -7 2778.65   80.27
  -2   1   7 2892.94   77.86
   2   1  -7 2879.56   83.03
   2  -1  -7 2833.04   78.98
   2  -1  -7 2892.81   91.78
   2  -1  -7 3122.63   94.46
   2   1  -6    6.31    2.25
   2  -1  -6   12.42    2.69
   2   1  -6    8.84    3.64
   2  -1  -6   15.43    5.53
   2  -1  -6    2.31    1.69
   2   1  -6   10.15    3.35
  -2   1   6    9.39    2.45
   2   1  -5  561.08   23.71
   2   1  -5  604.74   26.06
   2   1  -5  539.05   25.62
  -2   1   5  571.81   21.68
   2  -1  -5  563.23   27.40
   2  -1  -5  597.04   21.13
  -2   1   4  358.23   14.83
   2   1  -4  406.34   20.20
   2  -1  -4  415.72   21.00
  -2   1   4  399.32   20.22
   2   1  -4  401.60   18.89
   2   1  -3 4292.29  103.31
  -2   1   3 3409.99   94.80
  -2   1   3 4050.04  104.97
  -2  -1   3 3278.70   97.73
   2  -1  -3 4340.66  104.64
   2   1  -3 4312.41  103.67
   2  -1  -2   41.70    2.92
   2   1  -2   50.46    6.25
   2  -1  -2   51.01    5.65
  -2   1   2   56.10    6.89
   2   1  -2   44.30    5.13
   2  -1  -1    8.22    1.36
   2   1  -1   12.41    2.72
   2   1  -1    7.14    2.07
   2  -1  -1    6.19    1.55
  -2   1   1    6.04    1.33
  -2   1   0   12.08    2.42
  -2   1   0   16.98    2.55
   2  -1   0   15.08    2.40
   2   1   0   18.17    3.84
   2  -1   0   15.73    2.21
  -2   1   0   14.60    3.67
  -2   1  -1 9999.00  230.05
   2   1   1 9531.46  235.65
  -2   1  -1 9886.58  225.74
  -2   1  -1 9569.48  236.81
  -2   1  -1 9110.04  226.66
  -2   1  -2  543.24   23.72
  -2   1  -2  530.02   26.71
  -2   1  -2  518.74   17.76
   2   1   2  542.24   26.20
  -2   1  -3  964.00   37.11
   2   1   3  917.88   38.61
  -2   1  -3  919.16   39.61
  -2   1  -4   58.55    8.80
   2   1   4   62.23    9.48
  -2   1  -4   65.07   11.14
   2   1   5 2403.04   80.23
  -2   1  -5 2308.07   79.01
  -2   1  -5 2320.08   81.57
  -2   1  -6  312.12   25.58
   2   1   6  282.53   24.04
  -2   1  -6  293.39   23.11
  -2   1  -6  266.12   14.29
  -2   1  -7 1575.76   48.22
  -2   1  -7 1685.29   65.37
   2   1   7 1698.90   68.18
  -2   1  -7 1747.75   69.59
  -2   1  -8   10.14    5.42
  -2   1  -8    2.94    1.77
   2   1   8    7.49    5.76
   2  -1   8    1.73    0.99
  -2   1  -8   -6.02    6.76
  -2   1  -9 1112.42   55.10
   2   1   9 1210.31   67.91
  -2   1  -9 1114.19   41.63
  -2   1 -10  247.98   19.38
  -2   1 -10  244.19   26.70
   2   1  10  238.32   35.35
   2   1  11 1219.47   86.87
  -2   1 -11 1224.08   65.77
  -2   1 -11 1260.17   52.74
  -2   1 -12   -3.35    3.90
   2   1  12   -6.31    5.90
  -2   1 -12    5.91    6.67
  -2   1 -13  259.70   30.26
  -2   1 -13  239.64   22.63
  -2  -1 -13  353.55   41.38
   2   1  13  299.43   45.94
  -2   1 -14   98.82   15.11
   2   1  14  126.22   29.36
  -2   1 -14  102.85   19.39
  -2  -1 -14  150.76   28.13
  -2   1 -15 1168.78   73.68
  -2   1 -15 1136.31   60.38
  -2  -1 -15 1269.95   71.93
   2   1  15 1609.99  102.97
  -2  -1 -15 1678.46   98.75
   2   1  16   82.88   22.68
  -2   1 -16   80.54   19.01
  -2  -1 -16   96.37   19.83
  -2  -1 -16  109.84   25.09
  -2   1 -16   73.20   15.24
  -2  -1 -17    9.99    7.11
  -2   1 -17   17.48    7.55
  -2   1 -17    6.91    3.05
  -2  -1 -17   26.21   11.23
  -2  -1 -18    2.02    7.21
  -2  -1 -18    7.09    5.42
  -2   1 -18   22.47   12.31
  -2   1 -19  458.61   50.03
  -2  -1 -19  447.93   45.61
  -2  -1 -20   29.22   12.36
  -2  -1 -20   28.00   12.38
  -2   1 -20   29.42   13.15
  -2  -1 -21   37.46   14.02
  -2  -1 -21   47.21   16.28
  -2   1 -21   23.97   11.97
  -2  -1 -22    4.10    5.66
  -2  -1 -22    1.24    5.83
  -2   1 -22    5.73    1.08
  -2  -1 -23  160.91   29.50
  -2  -1 -23  194.53   34.88
  -2  -1 -24   -0.94    2.74
   2  -2 -22    4.82    5.02
   2   2 -22   20.87   10.58
   2  -2 -21   12.83    9.14
   2   2 -21    7.09    6.09
   2  -2 -20  175.67   28.90
   2   2 -20  164.00   27.66
   2   2 -19  140.15   24.89
   2  -2 -19  156.43   27.07
   2  -2 -18  163.30   25.85
   2   2 -18  175.59   26.41
   2  -2 -17    7.40    5.49
   2   2 -17   11.47    5.66
   2  -2 -16  173.26   25.12
   2   2 -16  176.97   24.61
   2  -2 -16  210.03   27.16
   2   2 -15  252.86   22.68
   2  -2 -15  336.09   34.89
   2   2 -15  296.37   31.14
   2  -2 -15  300.27   32.88
   2   2 -14  468.67   30.76
   2   2 -14  512.49   40.12
   2  -2 -14  539.63   42.48
   2   2 -13   29.37    9.73
   2  -2 -13   41.70   11.30
  -2   2  13   33.37    7.86
   2   2 -13   34.87    7.68
   2  -2 -13   43.52   12.33
   2  -2 -12   20.98    9.63
   2  -2 -12    5.04    4.49
   2   2 -12    8.40    3.15
  -2   2  12   17.82    5.52
   2   2 -12    9.50    3.98
   2   2 -12    8.03    4.24
   2   2 -11  329.65   28.20
   2   2 -11  300.18   22.68
   2  -2 -11  330.43   31.55
   2   2 -11  263.90   17.41
  -2   2  11  285.34   21.22
   2  -2 -11  318.33   28.56
   2   2 -10 1120.97   42.17
  -2   2  10 1052.91   44.46
   2   2 -10 1179.23   48.88
   2   2 -10 1203.04   56.03
   2  -2 -10 1147.73   56.59
   2  -2  -9  215.26   21.97
  -2   2   9  233.01   18.02
   2   2  -9  227.95   22.31
   2   2  -9  218.11   15.43
   2   2  -9  224.21   19.00
  -2   2   8   -0.03    1.01
   2   2  -8    2.54    5.04
   2  -2  -8    9.70    4.98
   2   2  -8    3.47    2.10
   2   2  -8    3.28    2.33
  -2   2   7  458.85   28.02
   2   2  -7  401.02   27.71
   2   2  -7  430.79   26.03
   2  -2  -7  400.38   28.04
  -2   2   7  426.69   24.29
   2   2  -6 1479.77   56.35
  -2   2   6 1521.34   53.92
  -2   2   6 1496.54   57.80
   2  -2  -6 1436.24   58.19
   2   2  -5  542.93   29.66
  -2   2   5  589.63   31.47
  -2   2   5  545.10   28.21
   2  -2  -5  519.55   29.39
  -2   2   4  353.81   22.57
   2   2  -4  332.20   21.44
  -2   2   4  319.16   20.03
  -2  -2   4  224.61   12.93
   2  -2  -4  321.51   20.59
   2   2  -3   50.32    6.50
  -2   2   3   55.25    8.43
   2  -2  -3   49.79    7.99
   2   2  -3   52.15    9.54
  -2  -2   3   35.23    3.66
  -2   2   3   63.84    9.83
   2   2  -2 1074.91   34.35
   2   2  -2 1240.85   47.76
  -2   2   2 1270.70   48.02
   2  -2  -2 1167.47   41.99
   2   2  -2 1205.54   41.63
   2   2  -1  937.33   33.58
   2   2  -1  966.51   40.65
   2  -2  -1  901.97   33.09
  -2   2   1  956.62   41.06
   2   2  -1  804.58   26.82
   2   2   0  834.53   37.77
   2  -2   0  796.25   28.52
  -2   2   0  845.46   38.17
   2   2   0  795.09   25.94
   2   2   0  774.60   29.52
   2   2   1    3.70    2.42
   2   2   1    7.27    2.42
  -2   2  -1    6.29    4.19
   2  -2   1   -0.48    1.49
   2   2   2  175.05   15.66
  -2   2  -2  166.24   13.59
   2   2   2  157.84    9.97
  -2   2  -2  163.58   15.64
   2  -2   2  141.31    6.82
   2   2   3  344.58   24.14
  -2   2  -3  371.15   22.57
  -2   2  -3  388.78   26.53
  -2   2  -4 1856.45   60.62
  -2   2  -4 1981.89   68.46
   2   2   4 1765.21   61.33
   2   2   5   96.32   12.48
  -2   2  -5  102.99   13.51
  -2   2  -5  128.27   17.23
   2   2   6  182.11   18.32
  -2   2  -6  192.06   18.54
  -2   2  -6  207.65   21.97
   2   2   7  381.42   28.11
  -2   2  -7  419.17   30.22
  -2   2  -7  406.67   32.73
  -2   2  -8 1579.92   73.65
  -2   2  -8 1497.63   66.65
   2   2   8 1456.73   63.47
  -2   2  -9  322.95   31.76
  -2   2  -9  329.87   29.59
   2   2   9  328.61   27.97
   2   2  10   21.06    7.13
  -2   2 -10   10.52    2.75
   2   2  11    9.40    6.29
  -2   2 -11    2.53    3.43
   2   2  12  742.89   51.68
  -2   2 -12  750.91   51.52
   2   2  13  162.67   25.59
  -2   2 -13  154.08   23.30
   2   2  14   73.52   19.03
  -2   2 -14   71.37   16.65
  -2   2 -15    9.82    6.33
   2   2  15    8.76   10.61
  -2  -2 -16  191.61   28.87
  -2   2 -16  177.11   27.57
  -2  -2 -16  237.63   36.91
   2   2  16  113.32   27.73
  -2   2 -17  111.61   23.38
  -2  -2 -17  162.62   30.78
  -2  -2 -17  139.32   25.71
  -2  -2 -18  254.49   35.74
  -2  -2 -18  284.72   43.05
  -2   2 -18  214.25   33.15
  -2  -2 -19   10.25    7.83
  -2   2 -19    0.86    5.82
  -2  -2 -19    6.38    9.58
  -2  -2 -20   49.87   16.56
  -2  -2 -20   70.25   22.96
  -2   2 -20   31.45   10.89
  -2  -2 -21   73.83   22.02
  -2   2 -21   70.00   20.85
  -2  -2 -21   75.87   20.43
  -2  -2 -22  102.33   26.16
   2  -3 -19   -6.76    7.42
   2   3 -19    1.05    7.40
   2  -3 -18   81.57   20.18
   2   3 -18   76.24   20.35
   2  -3 -17   86.61   19.60
   2   3 -17   94.30   21.49
   2  -3 -16  101.00   21.52
   2   3 -16  128.31   24.29
   2   3 -15    2.13    4.10
   2  -3 -15    1.21    4.72
   2   3 -15    6.75    7.25
   2  -3 -14   77.81   15.72
   2   3 -14   81.95   19.08
   2   3 -14   66.77   14.38
  -2   3  14   66.32   14.90
   2   3 -13  272.43   31.91
   2   3 -13  263.45   27.05
  -2   3  13  300.23   30.99
   2  -3 -13  279.43   30.84
   2   3 -12  362.90   32.07
   2  -3 -12  356.81   34.70
  -2   3  12  386.42   34.92
   2   3 -12  386.15   37.14
  -2   3  12  296.13   26.19
  -2   3  11   70.80   13.11
   2  -3 -11   59.56   13.26
   2   3 -11   59.14   12.14
  -2   3  11   53.64   10.40
   2  -3 -10   -3.26    2.42
  -2   3  10   -0.99    2.74
   2   3 -10    4.01    3.56
  -2   3  10    2.98    4.50
  -2   3   9  149.22   17.27
  -2   3   9  171.67   20.99
   2   3  -9  164.79   19.75
   2  -3  -9  145.54   19.34
  -2   3   8  553.92   38.55
   2  -3  -8  472.44   35.19
  -2   3   8  502.75   33.73
   2   3  -8  521.25   36.65
  -2   3   7  182.49   19.00
   2   3  -7  177.55   20.23
  -2   3   7  213.80   22.31
   2  -3  -7  182.69   19.87
   2  -3  -6   98.16   14.08
   2   3  -6  116.28   16.63
  -2   3   6  119.34   15.41
  -2   3   6  124.91   17.26
   2   3  -5   84.15   11.11
  -2   3   5   95.74   13.29
   2  -3  -5   85.63   12.15
  -2   3   5   98.89   14.53
   2   3  -5   86.75   13.94
  -2   3   4  442.28   31.21
   2   3  -4  448.18   32.10
   2   3  -4  428.98   26.61
  -2   3   4  449.83   31.36
   2  -3  -4  387.22   27.00
   2   3  -3  310.33   20.85
  -2   3   3  345.81   26.77
   2   3  -3  344.21   27.41
  -2   3   3  361.26   27.64
   2  -3  -3  295.42   21.79
  -2   3   2  250.13   22.77
   2   3  -2  236.86   22.57
   2   3  -2  227.95   17.01
   2  -3  -2  208.70   16.98
  -2   3   2  239.11   21.95
   2   3  -2  170.48   13.22
   2   3  -1    2.42    2.93
   2   3  -1   -3.66    3.32
   2   3  -1    3.20    4.34
  -2   3   1   -0.01    3.09
   2  -3  -1    1.08    2.24
  -2   3   1    3.29    3.82
   2   3   0  330.54   19.45
   2   3   0  325.61   18.56
  -2   3   0  386.97   28.29
   2   3   0  379.54   29.10
  -2   3   0  392.85   29.48
   2  -3   0  317.42   18.45
   2  -3   1  356.14   18.19
   2   3   1  393.42   21.07
  -2   3  -1  412.31   29.90
  -2   3  -1  445.00   30.58
   2   3   1  424.24   30.84
   2   3   2  447.20   31.93
  -2   3  -2  454.39   32.78
   2   3   2  436.93   23.69
   2   3   3    8.39    3.77
  -2   3  -3    2.58    2.82
   2   3   3    3.75    3.52
  -2   3  -4  101.05   15.01
   2   3   4  101.73   15.09
   2   3   4   99.62   11.75
  -2   3  -5  282.62   27.37
  -2   3  -5  252.51   24.03
   2   3   5  237.75   19.04
   2   3   5  242.93   23.20
   2   3   6  521.44   36.37
  -2   3  -6  561.20   38.04
   2   3   6  545.21   31.61
  -2   3  -6  573.61   41.70
  -2   3  -7  166.81   22.57
  -2   3  -7  157.93   20.25
   2   3   7  145.45   18.39
  -2   3  -8    2.71    5.04
   2   3   8    6.58    5.21
  -2   3  -8    1.43    2.70
  -2   3  -9   90.56   17.74
   2   3   9   73.12   14.45
  -2   3  -9   94.70   16.74
  -2   3 -10  408.17   40.47
  -2   3 -10  376.99   35.95
   2   3  10  349.20   32.33
  -2   3 -11  117.83   20.66
   2   3  11  110.69   18.60
  -2   3 -12   44.31   13.03
   2   3  12   38.98   11.25
  -2   3 -13    4.77    4.90
   2   3  13    6.13    6.16
  -2   3 -14  208.52   31.16
   2   3  14  161.74   24.97
   2   3  15   89.16   19.86
  -2  -3 -15  148.99   27.35
  -2   3 -15  118.67   23.28
  -2  -3 -16  140.81   27.88
  -2   3 -16   94.14   22.39
  -2  -3 -17    8.58    7.34
  -2   3 -17    4.23    7.01
  -2  -3 -18   55.46   18.79
  -2   3 -18   34.57   14.17
  -2  -3 -18   56.18   20.43
  -2  -3 -19   41.66   17.08
  -2  -3 -19   42.75   16.84
  -2   3 -19   23.87   12.63
  -2  -3 -20   64.85   22.07
  -2   4  17    1.26    4.00
   2  -4 -16    5.39    5.00
  -2   4  16   18.58   10.29
  -2   4  15  122.44   25.02
   2  -4 -15  107.73   22.72
   2   4 -15  101.51   20.79
   2  -4 -14    1.74    4.64
  -2   4  14    7.06    6.52
   2   4 -14    4.35    3.72
  -2   4  13   61.14   18.06
   2  -4 -13   45.26   13.87
   2   4 -13   55.21   15.02
   2  -4 -12    4.15    4.70
  -2   4  12    1.64    4.08
   2   4 -12    6.56    6.01
   2  -4 -11   99.22   19.58
  -2   4  11  136.13   23.56
  -2   4  11   85.96   16.24
   2   4 -11  125.59   21.77
  -2   4  10   27.36   11.86
   2   4 -10   17.35    9.60
  -2   4  10   16.73    6.98
   2  -4 -10   13.24    4.54
  -2   4   9   69.97   14.49
   2  -4  -9   81.52   16.27
   2   4  -9   73.43   14.29
   2   4  -9  104.68   19.48
  -2   4   9  103.46   20.41
   2  -4  -8    3.07    2.83
   2   4  -8    0.57    1.55
  -2   4   8    3.45    3.99
   2   4  -8    4.29    5.99
  -2   4   8    0.19    3.36
   2   4  -7   94.64   14.93
   2  -4  -7   92.26   16.06
   2   4  -7  110.52   19.78
  -2   4   7  105.43   17.60
  -2   4   7  118.09   19.50
   2   4  -6   22.14    5.66
   2  -4  -6   25.79    8.02
  -2   4   6   32.33   11.26
   2   4  -6   28.47    9.84
  -2   4   6   24.64    8.29
   2   4  -5  335.66   34.15
  -2   4   5  360.02   33.88
  -2   4   5  346.00   32.49
   2  -4  -5  280.54   26.26
  -2   4   4    1.96    2.36
   2   4  -4    8.06    4.57
  -2   4   4   14.32    7.55
  -2   4   3   36.05   10.68
   2   4  -3   33.99   11.67
  -2   4   3   35.70   11.61
  -2   4   2   66.31   13.55
   2   4  -2   63.07   14.34
  -2   4   2   64.88   14.18
  -2   4   1  443.63   38.44
  -2   4   1  418.15   35.80
   2   4  -1  421.69   37.54
  -2   4   0   22.65    7.96
  -2   4   0   19.01    8.38
   2   4   0   15.59    6.77
  -2   4  -1   43.68   12.93
   2   4   1   32.34    9.96
  -2   4  -1   23.85    8.97
  -2   4  -2   -1.49    3.19
  -2   4  -2    0.14    3.81
   2   4   2    6.64    4.71
  -2   4  -3  311.61   31.86
   2   4   3  335.12   32.58
  -2   4  -3  360.51   35.50
   2   4   4   33.04   10.66
  -2   4  -4   35.18   10.63
  -2   4  -4   29.47    9.18
   2   4   5   79.51   15.53
  -2   4  -5   80.98   17.30
  -2   4  -5   76.72   16.60
  -2   4  -6   11.23    7.19
   2   4   6    6.51    5.27
   2   4   7  119.87   19.95
  -2   4  -7  138.63   22.53
  -2   4  -8   13.33    6.78
   2   4   8   18.93    8.60
  -2   4  -9  150.13   24.97
   2   4   9  124.84   20.95
   2   4  10   12.69    8.57
  -2   4 -10   -1.09    4.27
  -2   4 -11   61.85   16.44
   2   4  11   51.11   14.15
  -2   4 -12   18.59    9.11
  -2   4 -12   15.90   11.62
   2   4  12   10.07    5.89
   2   4  13   94.54   19.82
  -2   4 -13   97.79   21.27
  -2   4 -13  118.78   25.99
  -2  -4 -13  133.06   27.62
   2   4  14    0.20    4.56
  -2   4 -14   -1.79    5.09
  -2   4 -14   10.19   10.10
  -2   4 -15   13.22   11.44
  -2  -4 -15   19.21   13.68
  -2   4 -15   -0.97    3.86
  -2   4 -16    6.73    5.43
  -2   5  10    1.86    2.35
  -2   5   9   -4.69    3.64
   2   5  -8  117.04   24.18
  -2   5   8   82.94   18.87
   2   5  -7   10.11    7.34
  -2   5   7   -2.14    3.86
  -2   5   6   18.06    9.15
   2   5  -6    9.08    7.36
   2   5  -5   -4.04    6.76
  -2   5   5    2.85    5.56
   2   5  -4   56.17   16.16
  -2   5   4   71.28   17.95
  -2   5   3    8.20    7.47
   2   5  -3   11.08    8.15
  -2   5   2   38.39   13.31
   2   5  -2   34.11   12.74
  -2   5   1    4.74    6.11
   2   5  -1   -0.75    4.73
  -2   5   0   78.64   18.78
   2   5   0   66.76   17.56
   2   5   1    2.40    5.25
  -2   5  -1    6.21    7.54
   2   5   2   72.20   17.37
  -2   5  -2   78.55   19.71
  -2   5  -3    8.14    6.89
   2   5   3   10.17    6.55
  -2   5  -4   23.39   10.78
   2   5   4   14.53    8.22
   2   5   5    4.85    4.72
  -2   5  -5    3.54    4.62
  -2   5  -6  114.86   24.33
   2   5   6   89.08   19.79
   2   5   7   -1.82    3.92
   2   5   8    3.73    4.60
   2   5   9    0.25    1.88
  -2  -5  -9    8.94    8.36
  -2  -5 -10   59.46   18.17
   3   0 -25   -5.04    6.31
   3   0 -24  107.94   24.04
   3   0 -24  100.50   20.95
   3   0 -23   11.68    9.98
   3   0 -23   -1.75    0.79
   3   0 -22    4.09    2.10
   3   0 -22   -1.07    5.11
   3   0 -21   -0.62    3.06
   3   0 -21    2.45    0.51
   3   0 -20  605.08   46.94
   3   0 -20  625.48   52.48
   3   0 -19   -0.28    3.06
   3   0 -19    4.18    5.39
   3   0 -18  157.69   21.36
   3   0 -18  152.24   24.02
   3   0 -17    2.57    3.61
   3   0 -17   -2.33    4.93
   3   0 -16  761.83   45.87
   3   0 -16  807.01   52.30
   3   0 -15    2.31    1.30
   3   0 -15    8.28    6.12
   3   0 -14  899.06   51.21
   3   0 -14  852.01   45.15
   3   0 -13    2.16    2.86
   3   0 -13   -0.46    2.44
   3   0 -12 1371.16   56.05
   3   0 -12 1469.83   63.65
   3   0 -11    0.25    0.53
   3   0 -11   -3.00    3.37
   3   0 -10 2585.14   81.77
   3   0 -10 2669.56   90.37
   3   0  -9    4.76    3.85
   3   0  -9   -2.69    1.12
   3   0  -9   -1.44    1.22
   3   0  -8  138.88   11.31
   3   0  -8  134.30   11.86
   3   0  -8  159.50   14.85
   3   0  -8  151.32   14.59
   3   0  -7    1.28    0.86
   3   0  -7    0.40    0.20
   3   0  -7   -1.13    0.59
   3   0  -6 5853.57  152.29
   3   0  -6 6143.22  163.10
   3   0  -6 6308.18  163.04
   3   0  -6 6172.63  158.09
  -3   0   5    1.80    0.87
   3   0  -5    1.26    0.55
   3   0  -5    0.93    1.87
   3   0  -5    2.66    1.24
   3   0  -5    2.12    2.32
   3   0  -4   14.03    3.38
   3   0  -4   15.60    6.67
  -3   0   4   11.38    2.31
   3   0  -4   12.99    3.91
  -3   0   4   11.33    2.82
   3   0  -3    3.21    2.65
  -3   0   3    0.39    0.61
  -3   0   3    1.17    1.30
  -3   0   3    2.71    1.78
   3   0  -3    5.39    1.77
   3   0  -3    2.78    1.60
   3   0  -2 6141.78  124.65
  -3   0   2 4336.95  127.75
  -3   0   2 5475.53  114.48
   3   0  -1    8.68    3.49
  -3   0   1    4.64    1.92
  -3   0   0 1242.36   40.71
   3   0   0 1033.98   65.92
   3   0   1    6.81    3.99
  -3   0  -1    5.51    2.05
  -3   0  -2 3489.31   96.36
   3   0   2 3133.96  135.85
   3   0   3    7.34    4.05
  -3   0  -3   14.16    5.18
   3   0   4 2129.95  108.48
  -3   0  -4 2037.87   73.51
  -3   0  -5   -4.16    5.15
   3   0   5   -0.33    5.47
  -3   0  -6 1663.25   71.71
   3   0   6 2033.16  103.99
  -3   0  -7   27.55   12.54
   3   0   7    2.39    4.26
   3   0   8 4582.38  177.91
  -3   0  -8 3969.66  155.16
  -3   0  -9   22.27   11.50
   3   0   9   -8.51   10.10
  -3   0 -10  182.60   27.42
  -3   0 -11   13.70   10.00
  -3   0 -12 2053.13  110.64
  -3   0 -13   -8.35    8.91
  -3   0 -14   20.90    9.51
  -3   0 -14   27.95   11.02
  -3   0 -15   10.07    7.83
  -3   0 -15   -9.05    9.81
  -3   0 -16 1240.39   84.23
  -3   0 -16  978.36   61.81
  -3   0 -17    5.55    5.14
  -3   0 -17   -1.01    7.69
  -3   0 -18  346.72   44.23
  -3   0 -18  285.54   33.43
  -3   0 -19   -2.53    5.26
  -3   0 -19    1.93    6.95
  -3   0 -20  230.50   31.51
  -3   0 -20  317.53   43.54
  -3   0 -21    1.89    6.27
  -3   0 -21   -0.36    0.98
  -3   0 -22  268.16   41.12
   3   1 -24   -3.58    5.95
   3   1 -23  186.88   29.45
   3  -1 -23  208.86   33.07
   3  -1 -22   17.50    9.27
   3   1 -22   24.92   11.52
   3   1 -21  236.58   31.59
   3  -1 -21  247.29   34.04
   3  -1 -20    2.68    0.96
   3   1 -20    1.92    4.61
   3   1 -19  116.84   19.78
   3  -1 -19   85.12   14.83
   3  -1 -19  121.56   22.79
   3  -1 -19  101.00   16.93
   3  -1 -18   60.90   15.80
   3  -1 -18   52.65   12.06
   3   1 -18   57.18   14.44
   3  -1 -18   49.04   10.83
   3  -1 -17  713.11   42.59
   3   1 -17  767.08   50.25
   3  -1 -17  696.36   44.89
   3  -1 -17  809.91   55.44
   3   1 -16   12.42    6.89
   3  -1 -16   10.46    6.85
   3  -1 -16   10.70    5.39
   3  -1 -16    3.46    1.20
   3  -1 -15   30.47    9.03
   3   1 -15   25.35    7.75
   3  -1 -15   29.04    5.62
   3  -1 -15   32.18    8.03
   3  -1 -14   34.37    6.83
   3  -1 -14   39.85   10.98
   3  -1 -14   51.58    9.80
   3   1 -14   42.96    9.99
   3  -1 -13 1540.62   59.07
   3   1 -13 1589.35   66.78
   3  -1 -13 1534.34   62.66
   3   1 -13 1503.17   49.96
   3  -1 -13 1668.48   72.93
   3  -1 -12   51.11    7.87
   3  -1 -12   59.19   12.22
   3   1 -12   51.46   10.56
   3   1 -12   49.52    6.41
   3  -1 -12   51.13    8.87
   3   1 -12   57.41    9.23
   3   1 -11  196.94   12.89
   3   1 -11  199.22   18.44
   3  -1 -11  209.64   17.37
   3  -1 -11  191.42   15.14
  -3   1  11  121.70   13.19
   3  -1 -11  199.13   20.62
   3   1 -11  198.46   16.68
  -3   1  10   18.80    3.76
   3  -1 -10   21.03    5.19
   3  -1 -10   15.61    3.58
   3   1 -10   19.99    4.21
   3  -1 -10   16.01    5.95
   3   1 -10   18.97    5.00
   3   1 -10   19.38    4.84
   3  -1  -9 2051.12   64.21
   3   1  -9 1991.87   69.45
   3  -1  -9 2187.09   66.89
   3   1  -9 2099.40   68.50
  -3   1   9 1938.99   56.55
   3  -1  -9 2049.42   75.25
   3   1  -9 2092.12   61.80
   3  -1  -8  285.38   16.63
   3   1  -8  254.21   15.45
   3   1  -8  255.07   18.92
  -3   1   8  260.00   12.82
   3   1  -8  264.37   18.56
   3  -1  -8  278.78   21.39
   3  -1  -8  289.26   16.64
   3  -1  -7  391.38   19.57
   3   1  -7  373.71   21.88
  -3   1   7  367.35   15.90
   3  -1  -7  416.00   18.48
   3  -1  -7  397.20   24.56
   3   1  -7  414.84   22.99
   3   1  -7  385.48   19.07
   3   1  -6   12.69    3.83
   3   1  -6    6.47    1.19
   3  -1  -6    8.30    2.46
   3  -1  -6   11.43    2.36
   3   1  -6   13.75    3.06
  -3   1   6   10.30    2.43
   3   1  -6    9.62    3.04
   3   1  -5 1830.27   59.89
   3  -1  -5 1852.17   61.15
   3  -1  -5 1773.95   47.60
  -3   1   5 1764.70   60.53
   3   1  -5 1917.63   57.77
  -3   1   4  441.16   23.52
   3   1  -4  414.58   20.95
   3   1  -4  420.37   21.24
   3  -1  -4  416.44   21.76
   3   1  -3 1772.86   55.50
   3   1  -3 1830.97   56.82
  -3   1   3 1697.48   58.06
  -3  -1   3 1673.45   46.19
   3  -1  -3 1775.99   55.24
   3   1  -2  192.55   12.75
   3   1  -2  194.62   13.81
  -3  -1   2  165.06    7.59
   3  -1  -2  185.17   11.80
   3  -1  -2  192.02   15.02
  -3   1   2  198.14   14.74
  -3   1   1 1082.43   30.68
   3  -1  -1 1056.65   35.60
   3   1  -1 1158.57   42.39
   3  -1  -1 1174.09   42.59
  -3   1   1 1107.23   42.16
  -3   1   0  260.81   18.15
   3  -1   0  295.40   17.23
  -3   1   0  272.24   12.78
   3   1   0  240.06   10.59
   3  -1   0  247.00   15.81
   3   1   0  272.96   18.55
  -3   1  -1 4711.61  120.72
   3   1   1 4235.49  116.31
  -3   1  -1 4532.34  127.17
   3   1   1 4922.79  130.55
   3  -1   1 4871.81  122.18
  -3   1  -1 4540.77  116.90
  -3   1  -2   83.02    9.41
   3   1   2   84.89   10.92
  -3   1  -2   83.03   11.16
   3  -1   2   84.04    7.87
   3   1   3   12.18    4.86
  -3   1  -3    2.10    0.94
  -3   1  -3   14.33    4.38
   3  -1   3    9.20    2.32
  -3   1  -4   13.78    1.86
   3   1   4   27.59    8.18
  -3   1  -4   24.84    6.46
   3  -1   4   19.23    3.26
   3   1   5 3136.80  106.80
   3  -1   5 2829.21   80.64
  -3   1  -5 2966.11  103.00
  -3   1  -5 3132.28  102.75
  -3   1  -6  175.54   19.79
   3   1   6  176.71   21.17
  -3   1  -6  160.44   18.92
   3   1   7  156.24   22.74
  -3   1  -7  159.39   19.37
  -3   1  -7  136.21   17.66
   3   1   8   31.33   10.67
  -3   1  -8   32.47    7.60
  -3   1  -8   30.83    9.66
  -3   1  -9 1888.01   85.05
   3   1   9 1743.81   98.10
  -3   1  -9 1603.29   78.61
  -3   1 -10  164.59   24.30
   3   1  10  172.97   31.88
  -3   1 -10  171.44   16.70
  -3   1 -11  726.21   52.61
   3   1  11  801.92   73.67
  -3   1 -11  782.63   40.23
  -3   1 -12    6.64    5.09
   3   1  12    9.47   11.60
  -3   1 -12   13.10    8.89
  -3   1 -13  355.76   38.16
   3   1  13  409.99   55.18
  -3  -1 -13  442.60   48.33
  -3   1 -13  333.12   27.25
  -3   1 -14  216.26   30.41
   3   1  14  203.64   40.29
  -3   1 -14  186.82   21.54
  -3  -1 -14  296.33   40.21
  -3   1 -15  851.35   63.88
   3   1  15 1155.08   91.60
  -3  -1 -15 1136.29   82.40
  -3   1 -15  782.13   48.87
   3   1  16   28.45   16.76
  -3   1 -16   13.74    5.31
  -3  -1 -16   25.45   13.86
  -3   1 -16   10.92    7.12
  -3  -1 -17   79.94   18.67
  -3   1 -17   82.70   19.59
   3   1  17   91.59   25.63
  -3  -1 -17  120.23   29.69
  -3   1 -18   24.32   11.43
  -3  -1 -18   44.08   15.94
  -3  -1 -18   21.18   10.12
  -3   1 -19  426.49   49.23
  -3  -1 -19  391.96   43.35
  -3  -1 -20   10.42    9.19
  -3  -1 -20    9.33    4.79
  -3   1 -20    6.47    7.10
  -3  -1 -21    5.92    2.61
  -3   1 -21    2.76    6.26
  -3  -1 -22   16.25    7.82
  -3   1 -22   12.83    8.60
  -3  -1 -22   18.51    7.46
  -3  -1 -23  171.01   31.17
   3  -2 -22    1.47    5.64
   3   2 -22    1.39    2.33
   3  -2 -21   14.09    7.03
   3   2 -21   29.47   12.23
   3   2 -20  243.56   33.29
   3  -2 -20  251.05   34.70
   3  -2 -19   80.47   19.54
   3   2 -19   79.06   18.93
   3  -2 -18   50.91   14.07
   3   2 -18   57.44   14.91
   3  -2 -17    7.32    7.58
   3   2 -17    1.66    4.18
   3   2 -16  377.81   35.80
   3  -2 -16  352.69   36.37
   3   2 -15  268.99   29.87
   3  -2 -15  243.57   29.52
   3   2 -14  154.73   20.91
   3   2 -14  153.59   16.21
   3  -2 -14  158.26   21.86
   3  -2 -13   51.65   11.86
   3  -2 -13   50.34   11.10
   3   2 -13   53.84   13.19
   3   2 -13   49.23    8.99
   3   2 -13   44.34    8.06
   3   2 -12  246.05   25.05
   3   2 -12  243.83   18.14
   3   2 -12  249.00   20.43
  -3   2  12  215.99   17.45
   3  -2 -12  303.01   26.42
   3  -2 -12  238.36   25.40
   3   2 -11  210.22   18.67
  -3   2  11  185.81   15.45
   3   2 -11  200.91   16.62
   3   2 -11  240.82   23.75
   3  -2 -11  247.94   24.07
   3  -2 -11  212.65   22.70
   3   2 -10  684.25   39.67
  -3   2  10  595.07   29.90
   3   2 -10  663.23   34.65
   3   2 -10  624.88   31.27
   3  -2 -10  681.00   39.54
   3  -2 -10  642.15   40.36
   3  -2  -9  111.23   15.21
   3  -2  -9  101.80   14.86
   3   2  -9  120.14   16.02
   3   2  -9   99.05   11.32
  -3   2   9  111.41   11.78
  -3   2   9  116.28   14.19
   3   2  -9  101.65   12.94
   3  -2  -8  104.02   13.17
  -3   2   8  112.86   11.55
  -3   2   8  114.72   13.43
   3   2  -8  102.61   12.26
   3   2  -8  123.68   13.01
  -3   2   7  386.68   27.59
   3   2  -7  358.14   24.07
  -3   2   7  390.35   23.02
   3  -2  -7  354.92   25.26
   3   2  -6 1823.67   66.92
  -3   2   6 2108.16   73.87
  -3   2   6 1957.08   64.92
   3   2  -6 1934.56   68.47
   3  -2  -6 1834.46   68.10
  -3   2   5  397.35   16.75
   3   2  -5  560.58   29.33
   3  -2  -5  536.15   28.75
   3   2  -5  588.58   30.16
  -3   2   5  567.06   27.66
  -3  -2   5  355.24   16.94
  -3   2   5  600.35   32.38
   3   2  -4  120.51   11.79
   3   2  -4  131.82   13.72
  -3   2   4  140.93   14.69
   3  -2  -4  120.13   11.93
   3   2  -3  122.51   12.19
   3   2  -3  126.88   13.80
  -3   2   3  135.48   14.42
   3  -2  -3  113.46   11.22
   3   2  -2 1780.92   58.58
   3   2  -2 1818.44   65.56
   3  -2  -2 1744.60   56.46
  -3   2   2 1885.44   67.95
   3  -2  -1  553.39   23.89
  -3   2   1  615.71   33.42
   3   2  -1  575.57   32.44
   3   2  -1  585.77   26.81
   3   2   0   99.07   11.66
  -3   2   0  106.14   13.07
   3  -2   0   98.41    7.68
   3   2   1   56.91    5.77
  -3   2  -1  105.98   10.26
   3   2   1   87.21    5.84
  -3   2  -1  107.48   13.65
   3   2   1   97.82   12.13
  -3   2  -2  854.11   35.86
  -3   2  -2  880.28   42.77
   3   2   2  813.43   39.44
  -3   2  -3 1460.91   54.20
  -3   2  -3 1456.41   61.93
   3   2   3 1426.98   58.31
  -3   2  -4  594.48   32.27
  -3   2  -4  637.03   37.87
   3   2   4  582.84   34.58
   3   2   5   40.86    9.64
  -3   2  -5   39.39    9.29
  -3   2  -5   29.71    5.84
  -3   2  -6  386.88   28.56
   3   2   6  379.94   28.52
  -3   2  -6  419.77   32.90
  -3   2  -7  610.29   42.38
  -3   2  -7  555.55   37.41
   3   2   7  579.14   37.88
  -3   2  -8  890.75   50.61
   3   2   8  877.69   49.80
  -3   2  -8 1029.08   57.68
  -3   2  -9  164.75   21.68
   3   2   9  157.48   21.12
  -3   2  -9  145.84   22.24
   3   2  10   15.64    4.97
  -3   2 -10   18.90    8.10
  -3   2 -10    4.00    6.05
  -3   2 -11  231.88   28.76
   3   2  11  241.68   29.19
  -3   2 -12  766.10   54.93
   3   2  12  794.42   60.02
  -3   2 -13  117.42   21.61
   3   2  13  118.63   24.98
  -3   2 -14    9.80    6.90
   3   2  14    4.96    5.51
  -3   2 -15   53.54   16.29
   3   2  15   25.88   15.34
  -3   2 -16  267.96   35.82
   3   2  16  222.70   43.09
  -3  -2 -17  152.36   28.12
   3   2  17   74.41   26.30
  -3   2 -17   89.14   20.40
  -3  -2 -17  130.04   29.29
  -3   2 -18   52.32   14.47
  -3  -2 -18  115.82   28.31
  -3  -2 -18  102.68   24.02
  -3  -2 -19   12.37   11.21
  -3  -2 -19   19.48   14.23
  -3   2 -19    6.01    4.92
  -3  -2 -20  126.52   27.19
  -3   2 -20  112.33   25.06
  -3  -2 -20  141.50   32.34
  -3  -2 -21   63.40   19.78
  -3   2 -21   54.13   19.86
  -3  -2 -21   66.61   22.71
   3   3 -19   34.75   14.34
   3  -3 -19   38.42   14.74
  -3   3  19    9.62    2.46
  -3   3  18   93.90   19.88
   3   3 -18   99.90   22.70
   3  -3 -18   99.64   22.22
  -3   3  17   65.41   14.81
   3  -3 -17   65.08   17.25
   3   3 -17   76.93   19.15
  -3   3  16   52.52   13.23
   3   3 -16   63.86   17.65
   3  -3 -16   39.30   11.64
   3   3 -15    7.39    9.50
   3  -3 -15   -1.35    4.00
  -3   3  15   -1.51    4.10
  -3   3  14  156.63   23.58
   3   3 -14  146.17   20.44
   3  -3 -14  141.61   22.91
   3   3 -13  207.42   23.89
  -3   3  13  251.27   29.02
   3  -3 -13  209.34   26.39
  -3   3  12  327.21   33.45
   3   3 -12  260.60   26.55
   3  -3 -12  255.35   28.91
   3  -3 -11   23.96    7.47
  -3   3  11   17.98    7.54
  -3   3  11   16.24    5.08
   3   3 -11   18.26    7.00
   3  -3 -10   63.40   12.75
  -3   3  10   83.53   16.40
  -3   3  10   59.71   10.91
   3   3 -10   60.70   12.92
   3   3  -9  176.96   20.49
  -3   3   9  216.15   24.63
   3   3  -9  181.32   16.98
  -3   3   9  178.06   19.02
   3  -3  -9  188.00   21.58
  -3   3   8  426.18   30.37
   3   3  -8  440.94   33.27
  -3   3   8  513.81   37.84
   3   3  -8  467.22   32.99
   3  -3  -8  410.53   32.42
   3   3  -7  111.62   14.34
   3  -3  -7   92.04   13.44
   3   3  -7  102.01   15.17
  -3   3   7   98.25   13.76
  -3   3   7  125.27   17.57
  -3   3   6    2.25    3.11
   3  -3  -6   -0.96    2.36
  -3   3   6    8.25    6.48
   3   3  -6    2.78    3.72
   3   3  -6    7.92    3.40
   3   3  -5  196.26   18.13
  -3   3   5  198.47   19.97
  -3   3   5  220.01   22.07
   3   3  -5  183.75   20.47
   3  -3  -5  189.45   18.05
   3   3  -4  530.28   30.39
   3  -3  -4  495.18   29.99
   3   3  -4  565.71   37.21
  -3   3   4  596.23   36.47
  -3   3   4  582.06   38.45
   3   3  -3  167.00   15.35
  -3   3   3  188.42   19.26
   3   3  -3  166.74   19.39
  -3   3   3  200.77   20.97
   3  -3  -3  160.96   14.55
   3   3  -2   99.28   11.68
  -3   3   2   91.15   14.49
  -3   3   2   87.06   14.27
   3  -3  -2   74.79    9.52
   3   3  -2   92.14   15.58
   3   3  -1   58.87    8.58
  -3   3   1   60.19   11.60
   3   3  -1   55.73   11.03
  -3   3   1   56.65   10.28
   3  -3  -1   54.48    7.41
  -3   3   0  463.20   33.13
   3  -3   0  378.70   19.26
   3   3   0  425.43   31.69
   3   3   1  535.03   36.28
  -3   3  -1  614.84   38.83
   3   3   2  395.52   30.68
  -3   3  -2  407.22   32.21
  -3   3  -3   10.69    5.29
   3   3   3   19.48    7.38
  -3   3  -4  186.00   19.72
   3   3   4  173.72   20.67
   3   3   4  163.21   14.28
  -3   3  -4  183.29   21.75
   3   3   5  362.18   22.79
  -3   3  -5  392.87   30.26
   3   3   5  376.69   30.50
  -3   3  -5  431.87   35.32
  -3   3  -6  386.28   31.84
   3   3   6  389.98   32.26
  -3   3  -6  426.80   36.80
   3   3   7   27.86    8.29
  -3   3  -7   35.29    9.72
  -3   3  -7   33.28   11.44
   3   3   8   68.98   14.74
  -3   3  -8   75.67   15.58
  -3   3  -8   83.83   19.14
   3   3   9  179.02   23.49
  -3   3  -9  199.19   25.24
  -3   3  -9  240.86   30.20
  -3   3 -10  423.33   42.32
  -3   3 -10  356.11   35.43
   3   3  10  333.09   33.54
  -3   3 -11   31.81   10.30
  -3   3 -11   25.20    9.25
   3   3  11   24.63    9.80
  -3   3 -12   13.43    8.80
   3   3  12    2.17    4.40
   3   3  13   49.49   13.43
  -3   3 -13   66.04   15.75
  -3   3 -14  217.96   32.29
   3   3  14  193.69   29.46
  -3   3 -15   90.95   21.90
   3   3  15   84.67   21.38
   3   3  16   23.40   12.33
  -3   3 -16   17.64   11.06
  -3  -3 -17   41.06   16.14
  -3   3 -17   21.38   12.24
  -3  -3 -18   91.16   26.58
  -3   3 -18   55.12   19.24
  -3  -3 -18   90.35   23.58
  -3  -3 -19   44.54   19.10
   3   4 -16    9.04    3.46
   3  -4 -16   19.35    8.91
  -3   4  16   20.42   11.68
   3   4 -15   78.72   18.42
  -3   4  15  113.32   25.38
   3  -4 -15   92.46   20.25
   3   4 -14    0.21    4.59
   3  -4 -14   -3.44    4.20
   3   4 -14    3.35    1.80
   3   4 -13    2.44    3.99
   3   4 -13   -3.14    6.42
   3  -4 -13   -0.22    3.10
  -3   4  13    5.76    8.41
   3  -4 -12    2.74    4.11
  -3   4  12   13.57    8.84
   3   4 -12    8.14    5.97
   3   4 -12   -8.00    7.76
   3   4 -11  147.19   22.09
   3   4 -11  140.83   23.56
   3  -4 -11  144.13   22.80
  -3   4  11  203.28   29.63
   3   4 -10    8.24    6.59
   3   4 -10   -1.96    4.95
   3  -4 -10   -2.09    5.92
  -3   4  10   14.24    9.50
  -3   4  10    6.98    3.89
   3   4  -9   43.14   11.23
   3  -4  -9   36.60   10.55
  -3   4   9   30.63    9.21
   3   4  -9   46.49   13.56
  -3   4   9   52.72   12.57
   3   4  -8   -0.31    2.30
   3  -4  -8    7.69    4.55
  -3   4   8   11.37    4.95
   3   4  -8    5.89    3.12
  -3   4   8   -0.80    6.55
   3   4  -7  181.84   20.68
   3   4  -7  206.66   26.77
  -3   4   7  181.68   23.08
  -3   4   7  225.35   28.54
   3  -4  -7  160.77   19.98
   3   4  -6   12.90    5.23
   3   4  -6   25.44    9.35
  -3   4   6   16.36    7.78
  -3   4   6   18.57    7.05
  -3   4   5  195.01   26.43
   3   4  -5  183.99   25.19
  -3   4   5  196.55   24.63
   3   4  -4    0.70    0.68
  -3   4   4   -0.40    3.32
  -3   4   4   -0.22    0.71
  -3   4   3   85.13   16.74
   3   4  -3   82.06   16.40
  -3   4   3   79.16   16.43
   3   4  -2   21.00    9.16
  -3   4   2   20.94    7.66
  -3   4   2   22.56    8.75
  -3   4   1  343.52   34.22
   3   4  -1  315.22   32.29
  -3   4   1  313.51   32.65
  -3   4   0    5.04    4.77
   3   4   0    0.39    4.44
  -3   4   0    1.17    2.14
   3   4   1   16.41    7.07
  -3   4  -1   12.36    8.20
  -3   4  -1   14.48    8.68
   3   4   2    8.70    5.21
  -3   4  -2   13.69    4.38
  -3   4  -2   14.86    5.83
   3   4   3  295.37   31.03
  -3   4  -3  323.07   34.10
  -3   4  -3  281.43   32.23
   3   4   4   34.94   11.02
  -3   4  -4   35.97   11.34
  -3   4  -4   21.28    7.45
  -3   4  -5   23.49   11.69
   3   4   5    5.36    6.32
  -3   4  -5   10.90    7.67
   3   4   6    4.73    5.72
  -3   4  -6    4.47    2.83
  -3   4  -7  328.12   37.84
   3   4   7  271.24   31.36
   3   4   8   31.03   11.05
  -3   4  -8   18.96    9.12
   3   4   9   68.36   16.59
  -3   4  -9   75.72   17.86
   3   4  10    6.80    4.98
  -3   4 -11   70.92   18.91
   3   4  11   74.34   17.62
  -3   4 -12   36.36   14.58
   3   4  12   11.85    6.46
  -3   4 -13   91.07   23.60
   3   4  13   62.76   16.92
   3   4  14    4.52    5.17
  -3   4 -14    6.03    7.74
   3   4  15   17.17    9.04
  -3   4 -15   29.35   14.62
  -3   5   9   -4.04    4.24
  -3   5   8   65.20   16.79
   3   5  -7   -4.94    4.51
  -3   5   7    5.48    6.37
   3   5  -6    1.91    5.39
  -3   5   6   -1.24    2.30
   3   5  -5    0.43    3.36
  -3   5   5    0.12    1.78
   3   5  -4  123.25   24.02
  -3   5   4  123.00   23.22
   3   5  -3    3.35    4.86
  -3   5   3    2.72    5.67
   3   5  -2   12.32    9.20
  -3   5   2    9.34    7.32
   3   5  -1   -1.68    5.51
  -3   5   1    6.53    5.83
   3   5   0  111.05   22.83
  -3   5   0  122.93   24.24
   3   5   1    6.45    7.19
  -3   5  -1    3.56    3.08
  -3   5  -2   50.37   16.25
   3   5   2   43.25   13.61
   3   5   3    6.87    5.05
  -3   5  -3    8.24    8.15
  -3   5  -4   41.89   14.41
   3   5   4   39.75   13.77
   3   5   5    1.37    1.02
  -3   5  -5   -5.95    1.86
   3   5   6   45.25   14.44
   3   5   7    6.90    6.04
   4   0 -24  115.99   21.83
   4   0 -23   -5.99    7.50
   4   0 -23   -4.31    1.90
   4   0 -22   63.81   17.91
   4   0 -22   34.76    9.65
   4   0 -22   44.30   12.57
   4   0 -21    0.04    2.07
   4   0 -21    5.37    7.09
   4   0 -20  467.15   39.25
   4   0 -20  554.47   50.54
   4   0 -20  474.06   40.36
   4   0 -19   12.38    7.52
   4   0 -19   -6.65    5.61
   4   0 -19    4.06    2.96
   4   0 -18    8.46    6.33
   4   0 -18   10.08    5.42
   4   0 -17    8.18    6.00
   4   0 -17    2.90    1.65
   4   0 -16  787.77   46.14
   4   0 -16  762.61   43.90
   4   0 -16  822.56   53.44
   4   0 -15   -8.66    5.33
   4   0 -15    2.81    3.70
   4   0 -15   -1.47    2.64
   4   0 -14  150.99   17.04
   4   0 -14  161.65   16.75
   4   0 -14  176.99   21.53
   4   0 -13   -3.30    3.77
   4   0 -13   -6.08    4.08
   4   0 -13   -9.40    6.95
   4   0 -12 1129.44   50.04
   4   0 -12 1108.83   46.50
   4   0 -12 1173.94   56.85
   4   0 -11    1.27    4.15
   4   0 -11   -1.62    4.52
   4   0 -11    4.69    5.47
   4   0 -10  524.44   29.13
   4   0 -10  504.19   25.78
   4   0 -10  552.39   32.31
   4   0 -10  568.09   34.06
   4   0  -9   -0.14    2.36
   4   0  -9   -2.30    1.73
   4   0  -9    6.01    4.04
   4   0  -9    1.95    2.19
   4   0  -8 1092.12   42.30
   4   0  -8 1015.73   37.09
   4   0  -8 1115.59   47.66
   4   0  -7    5.31    2.73
   4   0  -7    4.06    2.57
  -4   0   7    0.56    0.46
   4   0  -6 4010.20  118.38
  -4   0   6 3673.93  102.38
   4   0  -6 4196.57  120.57
   4   0  -6 3758.61  111.97
   4   0  -5    6.74    3.33
  -4   0   5    1.24    1.48
   4   0  -5   -0.44    1.81
  -4   0   5    1.09    1.14
   4   0  -5    0.45    2.70
  -4   0   4   78.71    8.24
   4   0  -4   85.44   10.25
   4   0  -4   60.71   10.90
  -4   0   3    1.48    2.53
   4   0  -3   -3.89    1.33
   4   0  -3    2.85    1.90
  -4   0   2 5659.32  136.88
   4   0  -2 6157.62  146.75
  -4   0   1    1.46    2.06
   4   0  -1   -0.38    1.21
   4   0   0  157.14   25.73
  -4   0   0  129.45   11.74
  -4   0  -1    1.65    1.26
   4   0   1   -4.74    2.83
   4   0   2 6285.96  223.01
  -4   0  -2 5494.47  164.65
   4   0   3    0.21    7.52
  -4   0  -3    6.80    5.04
  -4   0  -4 1637.58   66.36
   4   0   4 1966.36  108.20
   4   0   5    9.73   11.84
  -4   0  -5   -3.30    4.25
  -4   0  -6 1443.74   67.97
   4   0   6 1802.15  105.71
   4   0   7   -0.69    6.29
  -4   0  -7  -16.80   11.55
  -4   0  -8 2268.26  112.01
   4   0   8 2721.44  136.55
   4   0   9    2.93    3.35
  -4   0  -9   10.94   13.46
  -4   0 -10  683.58   58.32
  -4   0 -11    6.21    9.05
  -4   0 -12 2428.91  126.88
  -4   0 -13    1.14    6.30
  -4   0 -14  250.69   37.70
  -4   0 -15    4.60    4.05
  -4   0 -16 1275.28   73.68
  -4   0 -16 1726.01  105.14
  -4   0 -17    5.01    5.10
  -4   0 -17   -8.60   10.01
  -4   0 -18   13.79    7.91
  -4   0 -18   -2.55    9.87
  -4   0 -19   -7.80    5.99
  -4   0 -19   -1.50    3.79
  -4   0 -20  330.29   38.35
  -4   0 -20  460.99   55.22
  -4   0 -21   -2.53    6.70
  -4   0 -22   50.46   18.32
   4   1 -24    4.28    5.76
   4   1 -23  194.23   28.76
   4   1 -23  158.20   26.04
   4  -1 -23  211.82   33.72
   4  -1 -22   36.03   12.85
   4   1 -22   26.01   10.55
   4   1 -21   59.63   14.84
   4  -1 -21   63.95   16.92
   4   1 -20   -0.60    1.07
   4  -1 -20   -4.35    5.55
   4  -1 -19  273.95   27.03
   4   1 -19  275.85   30.33
   4  -1 -19  347.63   37.62
   4  -1 -18   35.99   12.22
   4   1 -18   45.38   11.75
   4  -1 -18   35.49    8.74
   4  -1 -17  387.42   30.15
   4   1 -17  400.19   33.90
   4  -1 -17  381.23   29.61
   4  -1 -17  445.50   40.00
   4  -1 -16   30.01   11.05
   4  -1 -16   24.01    6.14
   4   1 -16   21.29    7.13
   4  -1 -16   24.25    7.19
   4   1 -15  309.55   27.04
   4  -1 -15  299.66   23.59
   4  -1 -15  305.36   24.39
   4  -1 -15  339.90   32.22
   4   1 -14  142.98   17.57
   4  -1 -14  142.87   15.12
   4  -1 -14  138.68   15.85
   4   1 -14  144.90   16.76
   4  -1 -14  131.97   19.50
   4  -1 -13 1243.66   52.13
   4   1 -13 1256.13   56.49
   4  -1 -13 1278.27   50.45
   4   1 -13 1248.80   54.27
   4  -1 -13 1313.62   64.28
   4  -1 -12   35.84   10.28
   4  -1 -12   35.52    7.63
   4   1 -12   37.04    8.55
   4   1 -12   32.10    5.21
   4  -1 -12   37.45    6.57
   4   1 -12   36.39    7.66
   4  -1 -11   22.63    6.50
   4  -1 -11   22.13    4.97
   4   1 -11   16.16    5.56
   4  -1 -11   19.59    4.12
   4   1 -11   26.20    4.68
   4   1 -11   23.79    5.38
   4  -1 -10  174.32   15.44
   4   1 -10  164.29   16.42
   4   1 -10  163.57   16.02
   4  -1 -10  169.85   12.34
   4   1 -10  164.71   12.76
   4   1 -10  153.79   15.64
   4  -1 -10  183.53   18.95
   4  -1  -9 2255.76   70.27
   4   1  -9 2222.43   76.18
   4   1  -9 2238.02   73.11
   4   1  -9 2158.20   65.80
   4  -1  -9 2153.48   61.77
  -4   1   9 2020.34   57.12
   4   1  -9 2248.63   74.86
   4  -1  -9 2231.12   78.73
   4   1  -8  219.17   18.48
   4   1  -8  214.61   16.99
   4  -1  -8  194.13   10.51
   4   1  -8  225.26   14.90
  -4   1   8  202.57   10.79
   4  -1  -8  232.85   16.56
   4   1  -8  225.00   18.60
   4  -1  -8  219.19   18.95
  -4   1   7   85.25   10.31
   4  -1  -7   86.30    5.35
   4   1  -7  105.97   10.00
   4   1  -7  106.20   12.03
   4  -1  -7   93.51   11.17
   4   1  -7   92.36   10.60
   4   1  -6   87.77   10.07
   4   1  -6   94.09    9.79
  -4   1   6   79.63   10.32
   4  -1  -6   90.26   10.48
   4   1  -6   96.16   12.15
   4   1  -5 2547.59   80.96
  -4  -1   5 2431.05   71.71
  -4   1   5 2742.40   85.26
   4  -1  -5 2769.93   89.99
   4   1  -5 2748.06   81.16
   4  -1  -5 2557.02   81.54
   4  -1  -4  166.42   13.40
   4   1  -4  176.61   14.17
  -4   1   4  166.97   15.03
   4   1  -4  172.19   14.25
   4  -1  -4  190.44   17.58
  -4  -1   4  144.51    9.57
   4   1  -3 1269.02   45.99
  -4   1   3 1265.98   48.84
   4   1  -3 1373.06   50.15
  -4  -1   3 1251.38   38.55
   4  -1  -3 1450.74   54.89
  -4  -1   2   16.47    2.78
   4   1  -2   21.78    5.86
   4  -1  -2   11.41    4.45
  -4   1   2   13.93    4.11
  -4   1   1 1593.56   43.51
   4   1  -1 1628.49   59.23
   4   1  -1 1351.03   42.31
  -4   1   1 1510.32   55.72
   4  -1  -1 1639.45   56.94
  -4  -1   1 1588.93   46.97
  -4   1   0  562.79   23.98
   4   1   0  564.82   31.75
   4   1   0  453.09   19.66
  -4   1   0  493.53   28.28
   4  -1   0  571.86   28.48
  -4  -1   0  528.66   24.27
  -4  -1  -1 1851.58   62.18
  -4   1  -1 1952.06   63.38
  -4   1  -1 1706.55   64.54
   4  -1   1 1904.92   62.95
   4   1   1 1893.30   70.85
  -4   1  -2   58.44    9.94
  -4   1  -2   64.24    9.74
   4   1   2   63.88   11.94
   4  -1   2   56.91    7.99
  -4   1  -3  476.71   31.24
  -4   1  -3  487.31   30.57
   4  -1   3  498.83   24.72
   4   1   3  488.61   33.71
  -4   1  -4  196.96   20.81
   4  -1   4  196.11   14.69
   4   1   4  230.90   24.50
  -4   1  -4  204.47   19.95
   4   1   5 3565.09  124.75
  -4   1  -5 3075.64  115.32
   4  -1   5 3140.62   93.22
  -4   1  -5 3545.61  112.92
  -4   1  -6   54.28   13.16
   4   1   6   36.63   12.18
  -4   1  -6    8.56    3.36
   4   1   7  113.37   22.23
  -4   1  -7   72.71   13.34
  -4   1  -7  121.45   17.48
  -4   1  -8  129.87   19.87
  -4   1  -8  101.01   16.91
   4   1   8  144.64   27.20
   4   1   9 2257.20  126.31
  -4   1  -9 1997.88   98.67
  -4   1 -10   94.25   19.60
  -4   1 -10   91.17   16.31
   4   1  10   78.37   22.65
  -4   1 -11  155.52   25.81
   4   1  11  162.10   34.85
   4   1  12    3.15    7.96
  -4   1 -12   -0.87    5.99
  -4   1 -12    8.74    6.37
  -4   1 -13  931.15   67.67
   4   1  13 1055.90   93.84
  -4   1 -13  844.88   47.85
  -4   1 -14    9.09    5.49
  -4   1 -14   23.28   10.72
  -4  -1 -14   35.03   16.20
   4   1  14   15.75    9.45
  -4   1 -15  369.46   43.12
   4   1  15  446.78   58.41
  -4  -1 -15  482.22   53.95
   4   1  16   14.98   11.86
  -4   1 -16   10.42   10.80
  -4  -1 -16    9.62   12.14
  -4   1 -17  230.23   35.15
   4   1  17  258.59   44.83
  -4  -1 -17  279.44   43.54
  -4   1 -18   57.32   18.73
  -4  -1 -18   66.84   21.36
  -4  -1 -18   55.29   17.05
  -4  -1 -19  305.56   38.62
  -4   1 -19  315.48   44.03
  -4  -1 -19  380.91   52.45
  -4  -1 -20   14.83    9.62
  -4  -1 -20   -0.29    6.49
  -4   1 -20    4.98    4.18
  -4  -1 -21   53.91   17.09
  -4   1 -21   73.26   21.66
  -4  -1 -21   67.10   19.54
  -4  -1 -22    5.03    6.57
  -4  -1 -22    3.06    6.60
  -4  -1 -23  108.28   24.62
   4   2 -22   12.06    8.31
   4  -2 -21   92.96   22.11
   4   2 -21   73.35   19.42
   4   2 -20  203.43   29.85
   4  -2 -20  182.59   29.77
   4  -2 -19   90.79   20.71
   4   2 -19   90.69   20.25
   4  -2 -18   -1.72    5.62
   4   2 -18    7.97    6.95
   4  -2 -17   50.13   14.16
   4   2 -17   47.81   13.22
   4   2 -16  307.64   32.57
   4  -2 -16  301.36   33.30
   4   2 -15  162.33   22.96
   4  -2 -15  160.95   23.56
   4   2 -14  100.33   17.17
   4  -2 -14   80.15   15.86
   4   2 -14   69.97   10.84
   4  -2 -13    8.72    4.78
   4   2 -13   18.17    8.21
   4   2 -13   12.11    4.86
   4   2 -13   15.59    4.93
   4   2 -12  838.14   47.94
  -4   2  12  957.93   51.81
   4   2 -12  785.29   39.99
   4   2 -12  780.07   39.48
   4  -2 -12  829.66   49.69
   4   2 -11  441.36   32.36
   4   2 -11  424.77   27.81
  -4   2  11  494.29   35.10
  -4   2  11  361.55   22.09
   4   2 -11  391.48   26.22
   4  -2 -11  422.53   33.07
   4   2 -10  247.41   22.68
  -4   2  10  281.63   24.95
  -4   2  10  225.28   16.51
   4   2 -10  249.82   20.18
   4   2 -10  245.21   19.91
   4  -2 -10  242.85   23.18
   4  -2  -9   15.51    5.89
   4   2  -9    6.13    4.68
  -4   2   9    8.06    4.05
   4  -2  -9    9.37    2.25
   4   2  -9   10.83    4.29
  -4   2   9   13.67    4.39
   4   2  -9   14.36    4.95
   4   2  -8  343.70   24.93
   4   2  -8  345.23   24.01
  -4   2   8  323.42   20.60
  -4   2   8  372.25   28.03
   4   2  -8  358.50   24.73
   4  -2  -8  328.91   17.59
   4  -2  -8  307.60   24.63
   4   2  -7  375.04   25.70
   4   2  -7  386.14   26.24
  -4   2   7  392.98   23.24
   4  -2  -7  350.37   17.66
   4  -2  -7  377.85   26.18
  -4   2   7  460.46   31.23
   4   2  -6 1054.50   42.81
  -4   2   6 1084.83   39.38
  -4   2   6 1168.36   48.99
   4   2  -6 1051.69   43.22
   4  -2  -6 1013.85   42.00
   4  -2  -6  836.11   28.80
   4   2  -5  137.87   13.84
   4  -2  -5   80.81    5.00
   4   2  -5  130.15   14.34
  -4   2   5  154.83   17.39
   4  -2  -5  142.18   13.35
   4   2  -4  106.55   11.90
   4  -2  -4   74.96    5.34
   4   2  -4  109.56   13.10
  -4   2   4  110.63   13.75
   4  -2  -4  103.68   10.93
   4   2  -3  351.68   21.55
   4  -2  -3  306.59   18.85
   4  -2  -3  233.32   12.23
  -4   2   3  358.98   25.88
   4   2  -3  326.59   23.97
   4   2  -2 1100.22   43.39
   4   2  -2 1080.14   47.79
   4  -2  -2 1070.83   39.56
  -4   2   2 1152.91   50.67
  -4   2   1  250.66   22.02
   4   2  -1  240.30   20.06
  -4   2   0   47.98    6.39
   4   2   0   46.74    9.16
  -4   2   0   55.66    9.83
  -4   2  -1  182.26   13.61
   4   2   1  114.33    6.76
  -4   2  -1  200.02   20.12
   4   2   1  178.37   18.24
  -4   2  -2 2047.06   62.02
   4   2   2 1960.39   71.79
  -4   2  -2 2015.46   73.63
  -4   2  -3  509.34   29.08
   4   2   3  495.13   33.20
  -4   2  -3  510.02   34.53
  -4   2  -4  171.78   16.53
   4   2   4  155.47   17.90
  -4   2  -4  160.00   19.25
  -4   2  -5   14.54    5.89
   4   2   5   23.20    7.94
  -4   2  -5   -1.69    6.87
  -4   2  -6  608.68   38.53
   4   2   6  605.94   40.37
  -4   2  -6  680.29   43.79
  -4   2  -7  496.76   36.83
   4   2   7  521.77   38.54
  -4   2  -7  530.40   40.67
  -4   2  -8  617.58   43.02
   4   2   8  639.34   44.81
  -4   2  -8  708.90   49.50
  -4   2  -9    8.53    2.17
  -4   2  -9    7.61    6.52
   4   2   9    5.36    6.44
  -4   2 -10  293.24   32.87
  -4   2 -10  239.94   28.84
   4   2  10  263.20   30.71
  -4   2 -11  316.88   37.10
  -4   2 -11  248.98   30.65
   4   2  11  267.15   34.67
  -4   2 -12  281.82   33.83
   4   2  12  328.77   41.11
  -4   2 -13   58.96   16.00
   4   2  13   65.01   21.10
   4   2  14   36.16   15.88
  -4   2 -14   16.25    9.29
   4   2  15   73.41   24.74
  -4   2 -15   95.03   22.29
  -4   2 -16  288.20   38.55
   4   2  16  274.31   50.40
  -4   2 -17   81.51   20.93
   4   2  17   60.62   24.65
  -4  -2 -17  132.86   31.14
   4   2  18    9.53   11.20
  -4   2 -18   -7.45    6.58
  -4  -2 -18    7.25   13.04
  -4  -2 -19   28.29   15.44
  -4  -2 -19   15.83   13.94
  -4  -2 -20  126.65   27.41
  -4   2 -20  113.08   26.82
  -4  -2 -20  159.44   33.75
   4  -3 -19   51.89   16.75
  -4   3  19   65.25   17.39
   4   3 -19   46.93   14.32
   4  -3 -18  150.44   26.92
  -4   3  18  177.30   29.23
   4   3 -18  131.73   24.43
   4  -3 -17   80.76   19.13
   4   3 -17   57.65   14.52
  -4   3  17   78.88   18.75
   4  -3 -16   24.48   10.76
   4   3 -16   21.27   10.14
  -4   3  16   12.42    6.85
   4  -3 -15   47.61   13.39
   4   3 -15   22.74    8.51
  -4   3  15   51.95   14.47
   4   3 -14  184.88   25.25
  -4   3  14  235.03   30.22
   4  -3 -14  197.85   26.79
   4   3 -13   68.37   14.24
  -4   3  13   94.59   18.26
   4  -3 -13   71.56   15.60
   4   3 -13   53.72   11.90
   4   3 -12  121.01   19.17
  -4   3  12  155.78   23.61
   4   3 -12  112.17   17.17
   4  -3 -12  125.80   19.95
   4   3 -11    1.98    0.32
  -4   3  11    8.35    6.84
   4  -3 -11    4.33    3.72
  -4   3  11    5.82    3.58
   4   3 -11   -1.80    2.84
   4   3 -10  172.07   21.58
  -4   3  10  155.56   17.82
   4   3 -10  160.15   20.33
  -4   3  10  211.52   26.20
   4   3 -10  149.98   16.95
   4  -3 -10  163.48   20.59
   4   3  -9  301.92   27.04
   4   3  -9  300.75   27.86
  -4   3   9  274.98   23.66
  -4   3   9  380.32   33.32
   4   3  -9  295.88   24.42
   4  -3  -9  278.14   26.30
   4   3  -8  277.18   25.96
   4   3  -8  300.42   27.69
  -4   3   8  315.09   26.00
  -4   3   8  355.59   32.36
   4  -3  -8  275.81   25.66
   4   3  -7   -5.02    2.43
   4  -3  -7   -2.90    2.47
  -4   3   7    4.53    6.41
   4   3  -7    2.37    1.66
  -4   3   7    2.22    2.96
   4   3  -6  142.61   16.36
  -4   3   6  153.16   18.05
   4   3  -6  145.76   18.35
  -4   3   6  145.41   19.39
   4  -3  -6  125.90   15.39
   4   3  -5  225.41   20.38
  -4   3   5  220.17   21.54
   4   3  -5  217.05   22.80
   4  -3  -5  195.94   18.25
  -4   3   5  263.91   25.98
   4   3  -4  658.98   36.70
   4   3  -4  708.79   42.85
  -4   3   4  721.43   41.47
   4  -3  -4  607.45   32.88
  -4   3   4  749.94   46.84
   4   3  -3   97.64   12.41
   4   3  -3   89.47   14.46
  -4   3   3   96.56   15.65
  -4   3   3  104.87   14.45
   4  -3  -3   88.28   10.49
   4   3  -2   14.59    6.23
   4  -3  -2   16.43    4.66
  -4   3   2   18.62    7.97
  -4   3   1  326.00   28.50
   4   3  -1  285.61   25.81
   4  -3  -1  245.60   15.74
   4   3   0  675.36   42.45
  -4   3   0  716.77   44.87
   4   3   1  179.23   20.39
  -4   3  -1  197.43   22.85
  -4   3  -2   69.65   14.48
   4   3   2   65.10   12.11
  -4   3  -3    4.91    3.68
   4   3   3    8.23    4.29
  -4   3  -4  281.47   24.59
   4   3   4  276.54   27.52
  -4   3  -4  297.43   30.24
  -4   3  -5  288.00   26.00
   4   3   5  290.25   28.07
  -4   3  -5  308.71   31.18
  -4   3  -6  105.50   16.90
   4   3   6  120.86   19.31
  -4   3  -6  120.27   21.74
  -4   3  -7   32.56    9.61
   4   3   7   27.20    9.66
  -4   3  -7   46.90   14.00
  -4   3  -8  159.55   25.11
  -4   3  -8  136.51   20.51
   4   3   8  146.80   21.51
  -4   3  -9  245.25   31.71
  -4   3  -9  187.29   24.79
   4   3   9  208.06   26.14
  -4   3 -10  256.82   33.82
  -4   3 -10  219.28   28.60
   4   3  10  225.11   28.71
  -4   3 -11   19.91    9.30
  -4   3 -11   21.39   10.25
   4   3  11   15.01    6.94
  -4   3 -12   25.43   10.83
   4   3  12   18.79    9.66
  -4   3 -12   23.39   10.95
  -4   3 -13  106.52   21.97
   4   3  13   98.06   20.57
  -4   3 -14  127.69   25.45
   4   3  14  123.70   25.60
  -4   3 -15   20.44   10.18
   4   3  15   19.32   10.93
  -4   3 -16   -0.46    1.87
   4   3  16    2.54    6.41
  -4   3 -17   22.45   10.31
   4   3  17   20.31   14.19
  -4   3 -18   62.42   20.79
  -4  -3 -18   92.72   26.93
   4  -4 -16   10.49    6.46
   4   4 -16    7.20    3.48
  -4   4  16   22.59   12.83
   4   4 -15   81.98   18.37
   4  -4 -15   82.96   19.17
  -4   4  15  124.95   26.86
   4  -4 -14   -2.97    5.25
   4   4 -14   -2.56    5.19
  -4   4  14   13.79    9.91
   4  -4 -13   17.29    8.02
   4   4 -13   10.93    3.52
   4   4 -13   16.36    7.89
   4   4 -12   22.72    8.24
   4  -4 -12   35.34   10.80
   4   4 -12   26.37   10.03
  -4   4  12   58.38   17.47
   4   4 -11  193.92   25.22
   4   4 -11  186.15   26.87
  -4   4  11  249.32   33.65
   4  -4 -11  163.36   23.79
   4   4 -10    4.54    3.72
   4  -4 -10    9.41    4.49
  -4   4  10    7.20    6.01
   4   4 -10    2.56    4.18
   4   4  -9    9.11    5.72
   4  -4  -9   10.04    6.05
  -4   4   9    8.59    5.13
   4   4  -9    7.10    5.24
  -4   4   9   10.01    6.41
   4   4  -8    7.82    5.50
  -4   4   8    8.97    5.76
   4   4  -8    8.02    3.73
  -4   4   8    6.68    5.19
   4   4  -7  218.43   23.90
  -4   4   7  243.91   27.47
  -4   4   7  312.46   35.50
   4   4  -7  247.82   29.55
   4   4  -6   28.97    8.83
   4   4  -6   26.55    9.33
  -4   4   6   30.42   10.86
  -4   4   6   30.62    9.92
  -4   4   5   69.99   14.81
   4   4  -5   73.75   16.17
  -4   4   5   84.60   18.37
  -4   4   4   31.97   11.58
   4   4  -4   12.20    4.62
  -4   4   4   22.55    7.73
   4   4  -3  131.31   21.07
  -4   4   3  150.47   22.61
  -4   4   3  165.68   24.23
  -4   4   2   54.30   14.62
   4   4  -2   35.19   11.56
  -4   4   2   42.86   12.16
  -4   4   1  129.94   21.91
   4   4  -1  126.36   20.19
  -4   4   1  122.73   20.46
  -4   4   0    8.11    6.08
   4   4   0    9.21    5.49
  -4   4   0   14.46    6.39
  -4   4  -1  136.61   22.80
   4   4   1  127.52   20.13
  -4   4  -1  151.18   23.06
   4   4   2   29.45    9.58
  -4   4  -2   35.09   11.08
  -4   4  -2   46.81   12.84
  -4   4  -3  279.66   32.43
   4   4   3  246.08   29.32
  -4   4  -3  269.42   32.39
   4   4   4   16.83    9.53
  -4   4  -4   12.76    6.79
  -4   4  -5   40.14   14.22
   4   4   5   18.35    9.47
  -4   4  -6   35.25   13.81
   4   4   6    8.97    6.56
   4   4   7  260.74   31.94
  -4   4  -7  286.40   36.38
   4   4   8   10.57    9.24
  -4   4  -8   17.70   10.04
  -4   4  -9   -6.91    7.57
   4   4   9    6.87    5.36
  -4   4 -10    4.33    4.37
  -4   4 -10   17.91   10.55
   4   4  10   11.61    7.57
  -4   4 -11  127.60   26.06
  -4   4 -11   93.33   22.06
   4   4  11   91.20   20.06
  -4   4 -12   16.04   10.86
   4   4  12   11.84    7.16
  -4   4 -13   19.84   11.96
   4   4  13   18.43    9.55
   4   4  14   -4.70    6.20
  -4   4 -14    4.76    9.43
  -4   4 -15   36.17   15.56
   4   4  15   29.84   13.85
  -4   5   8   20.13    9.24
  -4   5   7   -4.47    4.96
  -4   5   6   10.82    6.53
   4   5  -6   15.28    8.62
   4   5  -5    4.83    5.89
  -4   5   5    1.88    1.96
   4   5  -4   69.59   18.46
  -4   5   4   92.89   20.73
   4   5  -3    1.73    5.46
  -4   5   3   14.11    8.96
   4   5  -2    2.10    7.13
  -4   5   2    7.68    6.98
   4   5  -1   11.38   10.11
  -4   5   1    9.71    8.19
  -4   5   0   94.89   21.96
   4   5   0   78.79   18.53
   4   5   1    5.17    5.95
  -4   5  -1   12.31    8.46
   4   5   2   14.83    8.95
  -4   5  -2   16.37    9.57
  -4   5  -3    3.86    5.65
   4   5   3    4.20    3.80
   4   5   4   67.48   17.75
   5   0 -24  103.91   20.72
   5   0 -23    1.78    1.97
   5   0 -22  147.58   23.02
   5   0 -21    3.62    2.01
   5   0 -20  393.82   36.24
   5   0 -19   -5.81    5.61
   5   0 -19    3.60    3.97
   5   0 -18   20.48    7.32
   5   0 -18   27.33    7.92
   5   0 -17   -3.60    3.82
   5   0 -17   -0.05    2.51
   5   0 -16  992.32   53.15
   5   0 -16  927.80   47.21
   5   0 -15   -6.71    4.30
   5   0 -15   -0.61    1.53
   5   0 -14    1.65    1.57
   5   0 -14    3.64    2.42
   5   0 -13   -4.10    3.19
   5   0 -13   -0.29    1.35
   5   0 -12 2006.79   73.99
   5   0 -12 1907.79   66.32
   5   0 -12 2040.20   79.33
   5   0 -11   -4.44    3.27
   5   0 -11    5.16    2.50
   5   0 -11    7.45    6.64
   5   0 -10  206.17   18.38
   5   0 -10  202.68   14.76
   5   0 -10  230.19   21.25
   5   0  -9    2.36    3.24
   5   0  -9    2.53    2.40
   5   0  -9    4.58    2.34
   5   0  -8 2388.95   77.30
   5   0  -8 2425.80   84.14
  -5   0   7   -3.75    2.94
  -5   0   7    0.90    1.15
   5   0  -7    1.83    3.60
   5   0  -6 1045.85   42.94
   5   0  -6 1173.81   54.62
  -5   0   6 1020.81   42.35
   5   0  -6 1102.16   48.57
  -5   0   5    0.93    2.01
   5   0  -5    2.60    6.01
   5   0  -5   -0.08    0.36
   5   0  -4 1285.48   72.30
  -5   0   4 1325.11   48.78
   5   0  -4 1478.67   57.36
   5   0  -3    2.14    4.02
  -5   0   3   -2.74    2.11
   5   0  -3   -0.99    1.35
   5   0  -2 1868.44   99.39
  -5   0   2 1861.34   63.25
   5   0  -2 2087.17   72.65
   5   0  -1    3.40    1.13
  -5   0   1    3.97    3.19
   5   0   0  821.70   64.47
  -5   0   0  602.41   30.47
  -5   0  -1    0.88    1.19
   5   0   1    9.66   13.25
   5   0   2 7890.63  268.32
  -5   0  -2 6221.01  199.85
  -5   0  -3   10.63    6.09
   5   0   3   -0.13    5.47
  -5   0  -4    8.20    7.04
   5   0   4    8.65    1.84
   5   0   5    2.58    6.50
  -5   0  -5    5.56    5.04
  -5   0  -6 2476.45  100.22
   5   0   6 3214.36  150.91
   5   0   7    0.85    7.54
  -5   0  -7   -7.94    9.87
   5   0   8  499.04   55.34
   5   0   9    8.30   12.65
  -5   0  -9   23.03   15.31
  -5   0 -10 1606.67   98.47
  -5   0 -11    3.31    7.77
  -5   0 -12  955.25   77.26
  -5   0 -13   10.62    6.18
  -5   0 -14  157.95   31.13
  -5   0 -15   -1.82    8.82
  -5   0 -16  911.59   79.36
  -5   0 -17   -2.18    8.28
  -5   0 -17   16.17    9.89
  -5   0 -18   48.20   14.52
  -5   0 -18   30.50   12.27
  -5   0 -19    9.25    8.25
  -5   0 -19   -0.19    5.36
  -5   0 -20  344.27   48.31
  -5   0 -21    7.70   11.66
   5  -1 -23  117.20   25.44
   5   1 -23   93.26   19.88
   5   1 -23  102.43   20.64
   5   1 -22    0.78    2.93
   5   1 -22    8.06    6.47
   5  -1 -22   10.49    5.68
   5  -1 -21   11.12    8.50
   5   1 -21   -1.50    6.62
   5   1 -21    4.81    5.63
   5  -1 -20   11.60    9.67
   5   1 -20    2.12    3.70
   5   1 -20    6.40    5.22
   5  -1 -19  451.00   36.49
   5   1 -19  488.43   41.98
   5   1 -19  468.39   39.52
   5  -1 -19  541.83   48.46
   5  -1 -18   34.94   12.57
   5  -1 -18   33.94    9.65
   5   1 -18   36.85    8.78
   5   1 -18   33.04   10.23
   5  -1 -17  171.04   20.02
   5   1 -17  175.54   22.31
   5   1 -17  161.64   20.85
   5  -1 -17  168.76   24.81
   5  -1 -16    1.89    2.37
   5  -1 -16    5.47    3.30
   5   1 -16   -1.47    6.01
   5   1 -16    7.40    5.54
   5  -1 -15  537.74   34.71
   5   1 -15  557.32   39.10
   5   1 -15  540.30   37.06
   5   1 -15  539.57   35.68
   5  -1 -15  544.51   42.41
   5  -1 -14   52.38   13.10
   5  -1 -14   71.85   11.76
   5   1 -14   45.89    8.86
   5   1 -14   51.60   11.07
   5   1 -14   59.52   11.14
   5  -1 -13  653.60   36.10
   5   1 -13  657.31   40.26
   5   1 -13  622.05   36.83
   5  -1 -13  582.53   28.58
   5   1 -13  656.76   38.71
   5  -1 -13  648.34   42.80
   5  -1 -12   83.03   13.60
   5  -1 -12   75.64   11.93
   5   1 -12   66.42   11.10
   5  -1 -12   69.86    7.99
   5   1 -12   72.27   11.49
   5   1 -12   74.06   11.63
   5   1 -11  367.72   27.02
   5   1 -11  349.10   24.71
   5  -1 -11  322.09   17.03
   5   1 -11  332.08   20.14
   5  -1 -11  380.26   25.07
   5   1 -11  357.57   26.51
   5  -1 -11  358.05   28.75
   5  -1 -10   41.63    8.77
   5  -1 -10   39.77    9.07
   5   1 -10   30.12    7.26
  -5   1  10   28.43    5.57
  -5   1  10   18.82    2.32
   5  -1 -10   24.83    3.64
   5   1 -10   33.66    6.27
   5   1 -10   32.05    7.81
   5   1  -9 1808.74   65.74
   5  -1  -9 1629.80   47.06
  -5   1   9 1940.76   69.29
  -5   1   9 1600.85   47.25
   5  -1  -9 1799.99   68.83
   5   1  -9 1855.66   67.96
   5   1  -9 1820.41   60.90
   5  -1  -8   31.21    7.68
   5   1  -8   22.73    5.76
  -5   1   8   21.82    5.96
   5   1  -8   22.96    5.54
   5   1  -8   27.85    7.40
   5  -1  -7   31.49    6.85
   5   1  -7   31.12    6.62
  -5   1   7   24.83    5.81
   5   1  -7   25.25    6.06
  -5  -1   7   21.27    3.73
   5  -1  -7   35.26    9.58
   5   1  -7   28.91    7.09
   5   1  -6   97.54   11.71
   5   1  -6   83.29   10.87
  -5  -1   6   71.38    7.89
   5  -1  -6   87.14   14.19
   5   1  -6   90.33   12.98
  -5   1   6   90.82   12.11
   5   1  -5 3204.83   99.47
  -5  -1   5 3045.60   90.36
  -5   1   5 3284.84  103.33
   5  -1  -5 3535.08  112.56
   5   1  -5 3362.53  103.74
   5   1  -4  373.03   23.07
   5   1  -4  368.86   25.40
  -5  -1   4  319.41   17.19
   5  -1  -4  391.25   28.07
  -5   1   4  331.08   23.61
   5   1  -3  319.70   23.92
  -5   1   3  297.08   21.34
  -5  -1   3  278.15   15.51
   5  -1  -3  323.61   24.26
  -5   1   2   63.64    5.30
   5   1  -2   78.44   11.95
  -5   1   2   70.14   10.52
  -5  -1   2   68.87    7.59
   5  -1  -2   69.96   10.71
  -5   1   1 3027.72   85.72
  -5   1   1 2855.29   95.01
   5  -1  -1 3031.66   97.46
  -5  -1   1 2956.85   87.08
   5   1  -1 2975.82  102.42
  -5   1   0  215.01   17.63
   5   1   0  232.36   22.73
  -5   1   0  204.07   18.53
   5  -1   0  219.92   19.08
  -5  -1   0  230.74   16.98
  -5  -1  -1  674.45   33.70
  -5   1  -1  586.07   34.58
   5   1   1  651.76   41.20
  -5   1  -1  578.89   33.87
   5  -1   1  647.68   33.59
  -5  -1  -2   -4.96    4.74
  -5   1  -2    4.12    3.92
   5   1   2    4.12    4.14
  -5   1  -2    2.63    0.75
   5  -1   2    6.12    2.77
   5   1   3 1085.63   60.27
   5  -1   3  967.14   42.80
  -5   1  -3 1007.37   49.03
  -5   1  -4  283.22   28.76
   5  -1   4  340.90   23.34
  -5   1  -4  352.80   28.63
   5   1   4  406.78   38.45
   5  -1   5 1299.49   51.52
  -5   1  -5 1432.08   64.85
   5   1   5 1389.73   81.17
  -5   1  -6   85.30   16.06
   5   1   6   85.09   21.50
  -5   1  -6   62.40   13.50
  -5   1  -7  685.47   45.12
   5   1   7  612.57   59.19
  -5   1  -7  507.72   44.04
  -5   1  -8   94.80   18.10
   5   1   8  109.08   25.09
  -5   1  -8   71.38   15.36
  -5   1  -9 1841.38   87.52
   5   1   9 1578.80  113.36
  -5   1  -9 1518.25   87.32
  -5   1 -10  100.85   18.47
   5   1  10  110.79   30.31
  -5   1 -10   94.43   18.16
   5   1  11   18.19    7.60
  -5   1 -11    1.26    7.02
   5   1  12   83.14   27.27
  -5   1 -12   73.58   19.49
   5   1  13 1333.97  107.38
  -5   1 -13 1064.19   77.52
   5   1  14   89.88   29.19
  -5   1 -14   67.15   19.87
  -5  -1 -14   95.53   27.19
  -5  -1 -15   33.55   15.06
  -5   1 -15   24.36   12.26
   5   1  15   22.34   16.82
   5   1  16   18.57   15.01
  -5   1 -16   31.46   13.29
  -5  -1 -16   24.91   15.89
   5   1  17  508.97   64.58
  -5   1 -17  385.94   48.19
  -5  -1 -17  508.75   59.71
  -5   1 -18   46.25   17.11
  -5  -1 -18   65.12   22.14
  -5  -1 -19  180.36   30.77
  -5  -1 -19  255.89   44.77
  -5   1 -19  184.27   34.49
  -5  -1 -20    4.57    8.87
  -5  -1 -20   -3.00    7.92
  -5   1 -20   -2.99    5.04
  -5  -1 -21   97.80   23.26
  -5   1 -21  111.52   27.58
  -5  -1 -21  137.87   31.62
  -5  -1 -22    7.77    6.92
   5   2 -22   71.30   18.66
   5  -2 -21   70.04   19.22
   5   2 -21   59.15   16.06
   5   2 -21   64.19   17.74
   5  -2 -20  124.38   24.65
   5   2 -20   98.15   19.31
   5   2 -20  114.31   22.27
   5  -2 -19   18.30    8.98
   5   2 -19   17.24    7.13
   5   2 -19   23.09   10.86
   5  -2 -18   43.89   13.34
   5   2 -18   45.51   12.51
   5   2 -18   55.31   14.80
   5  -2 -17   76.01   16.79
   5   2 -17   75.38   15.39
   5   2 -17   78.48   16.83
   5   2 -16  298.46   31.46
   5   2 -16  283.45   30.78
  -5   2  16  331.35   33.36
   5  -2 -16  299.18   32.94
   5  -2 -15   55.95   14.07
  -5   2  15   71.17   14.89
   5   2 -15   57.24   13.04
   5   2 -15   69.45   15.45
   5   2 -15   56.57   10.98
   5  -2 -14    5.17    4.65
  -5   2  14    3.34    3.44
   5   2 -14    1.11    6.68
   5   2 -14   -0.30    1.37
   5   2 -13  153.08   20.31
  -5   2  13  168.38   21.81
   5   2 -13  140.94   16.88
   5  -2 -13  159.12   21.33
   5   2 -12  637.95   41.08
  -5   2  12  716.69   45.21
   5   2 -12  556.89   33.43
   5   2 -12  586.66   35.62
   5  -2 -12  604.44   41.44
   5   2 -11  272.67   26.41
   5   2 -11  253.28   21.31
  -5   2  11  298.55   28.46
   5   2 -11  268.75   23.05
   5  -2 -11  254.26   26.03
   5   2 -10  137.46   16.62
   5   2 -10  130.38   14.85
  -5   2  10  118.94   11.66
  -5   2  10  167.78   20.10
   5   2 -10  150.52   17.03
   5  -2 -10  125.34   16.76
   5  -2  -9   11.18    5.72
   5   2  -9    3.99    0.83
  -5   2   9    8.94    5.45
   5   2  -9    8.75    4.16
  -5   2   9   11.67    4.04
   5   2  -9    5.77    4.51
  -5   2   8  670.54   40.51
   5   2  -8  617.81   35.87
   5   2  -8  555.29   33.01
  -5   2   8  564.40   29.07
   5  -2  -8  572.96   34.57
   5   2  -8  630.27   37.27
   5   2  -7  475.61   30.47
   5   2  -7  470.83   29.32
  -5  -2   7  379.93   17.20
  -5   2   7  466.56   25.93
  -5   2   7  546.81   35.64
   5  -2  -7  472.86   29.36
   5   2  -6  317.54   23.16
   5   2  -6  314.26   23.08
  -5   2   6  384.75   28.43
   5  -2  -6  314.27   21.68
   5  -2  -5   17.14    4.91
   5   2  -5   19.57    7.14
   5   2  -5   13.40    5.02
  -5   2   5   12.10    1.98
   5   2  -4  578.71   31.46
   5   2  -4  547.46   32.70
  -5   2   4  608.32   36.82
   5  -2  -4  521.98   28.04
   5   2  -3  348.33   26.17
  -5   2   3  386.11   28.63
   5   2  -2  863.26   44.49
  -5   2   2  912.20   46.33
   5   2  -1  192.78   19.59
  -5   2   1  217.82   21.59
  -5   2   0  167.98   11.96
   5   2   0  190.88   19.77
  -5   2   0  192.93   19.55
  -5   2  -1  224.84   15.37
   5   2   1  156.98    8.59
   5   2   1  250.24   23.31
  -5   2  -1  244.48   23.93
  -5   2  -2 1469.74   54.24
   5   2   2 1475.18   65.82
  -5   2  -2 1471.07   65.75
   5   2   3  192.20   21.84
  -5   2  -3  194.27   17.78
  -5   2  -3  201.51   22.21
  -5   2  -4   14.38    5.08
   5   2   4    6.61    2.80
  -5   2  -5   91.04   13.87
   5   2   5   85.02   15.17
  -5   2  -5   74.32   11.95
  -5   2  -6  736.56   45.37
   5   2   6  745.36   49.59
  -5   2  -7  328.76   31.12
   5   2   7  345.46   34.25
  -5   2  -7  363.12   34.61
  -5   2  -8  127.86   19.77
   5   2   8  134.83   22.52
  -5   2  -8  145.51   22.47
  -5   2  -9   11.51    7.73
  -5   2  -9   18.70    9.99
   5   2   9   16.14   11.18
   5   2  10  329.51   40.13
  -5   2 -10  278.61   32.02
  -5   2 -11  262.17   33.92
  -5   2 -11  190.40   28.29
   5   2  11  247.55   37.47
  -5   2 -12  274.82   35.04
  -5   2 -12  184.02   27.95
   5   2  12  197.86   34.87
   5   2  13   12.65    7.23
  -5   2 -13    1.06    3.22
   5   2  14  135.99   33.33
  -5   2 -14  119.55   23.37
   5   2  15  122.97   35.18
  -5   2 -15  137.51   27.23
  -5   2 -16  215.94   34.65
   5   2  16  210.71   46.38
   5   2  17   31.56   14.84
  -5   2 -17   43.85   16.07
  -5  -2 -17   78.24   26.88
  -5   2 -18   13.99   10.65
  -5  -2 -18   49.82   20.72
   5   2  18   27.93   16.62
  -5  -2 -19   30.73   15.17
  -5   2 -19   17.05   10.49
  -5  -2 -20  102.68   25.13
   5  -3 -18  108.93   22.49
   5   3 -18  104.21   21.04
  -5   3  18  128.36   25.91
   5  -3 -17   14.73    9.21
   5   3 -17   -0.10    5.18
  -5   3  17    9.84    6.79
   5  -3 -16    5.27    5.02
   5   3 -16   -2.89    3.13
  -5   3  16    9.21    7.78
   5  -3 -15   82.51   17.29
   5   3 -15   88.14   17.53
  -5   3  15  114.10   21.30
   5   3 -14  200.89   26.61
  -5   3  14  248.18   32.20
   5  -3 -14  188.45   26.57
   5  -3 -13   47.30   12.51
   5   3 -13   43.37   10.96
  -5   3  13   70.38   16.26
   5  -3 -12   25.21    9.39
   5   3 -12   25.95    8.72
  -5   3  12   39.32   13.17
   5   3 -12   18.41    6.85
   5  -3 -11   53.97   12.83
   5   3 -11   55.09   12.42
  -5   3  11   70.81   16.09
   5   3 -11   50.22   11.29
   5   3 -11   50.31   10.28
   5   3 -10  178.63   21.99
   5   3 -10  171.40   20.85
  -5   3  10  153.27   17.83
  -5   3  10  221.53   28.04
   5   3 -10  187.68   21.03
   5  -3 -10  185.97   22.18
   5   3  -9  144.67   18.72
   5   3  -9  128.63   18.12
  -5   3   9  131.08   15.98
  -5   3   9  191.13   25.02
   5   3  -9  138.34   17.95
   5  -3  -9  126.29   17.15
   5   3  -8  105.42   15.28
  -5   3   8   90.91   14.05
  -5   3   8  110.47   19.49
   5   3  -8   84.33   15.43
   5  -3  -8   99.25   14.67
   5  -3  -7   18.12    5.96
   5   3  -7   23.44    7.58
   5   3  -7   24.25    7.36
  -5   3   7   16.55    5.87
   5   3  -6  201.48   21.52
   5   3  -6  185.81   21.42
  -5   3   6  209.17   21.34
  -5   3   6  235.04   25.96
   5  -3  -6  183.06   18.58
   5   3  -5  322.40   25.84
  -5   3   5  356.28   28.24
  -5   3   5  398.47   34.24
   5   3  -5  322.43   28.47
   5  -3  -5  297.54   22.67
   5   3  -4  365.87   27.04
   5   3  -4  364.99   31.13
  -5   3   4  390.51   33.92
   5  -3  -4  317.87   22.37
   5  -3  -3   14.31    4.22
  -5   3   3   16.36    5.87
   5   3  -3   24.66    7.76
   5   3  -2   19.70    7.41
  -5   3   2   28.42    8.68
   5   3  -1  174.00   20.73
  -5   3   1  202.33   23.47
   5   3   0  539.20   38.75
  -5   3   0  581.91   42.54
  -5   3  -1   23.40    8.31
   5   3   1   21.31    7.43
  -5   3  -2    0.45    5.28
   5   3   2   11.29    7.57
  -5   3  -3  157.24   17.23
   5   3   3  152.18   21.06
  -5   3  -3  176.62   22.88
  -5   3  -4  554.44   36.21
   5   3   4  511.42   40.57
  -5   3  -4  638.95   47.66
  -5   3  -5  129.18   17.17
   5   3   5  119.33   19.42
  -5   3  -5  136.71   20.81
  -5   3  -6   57.79   16.74
  -5   3  -6   56.64   12.37
   5   3   6   63.57   14.51
  -5   3  -7   60.13   16.00
  -5   3  -7   43.44   11.23
   5   3   7   42.00   11.66
  -5   3  -8  317.34   32.24
   5   3   8  290.68   33.21
  -5   3  -8  386.78   40.96
  -5   3  -9  246.48   33.60
  -5   3  -9  177.60   24.93
   5   3   9  186.81   26.42
  -5   3 -10  125.52   22.26
  -5   3 -10  157.84   27.45
   5   3  10  126.53   23.11
  -5   3 -11   -2.86    9.11
   5   3  11    0.19    2.10
  -5   3 -11   -1.31    3.05
  -5   3 -12   67.98   19.23
  -5   3 -12   54.25   16.15
   5   3  12   65.35   18.85
  -5   3 -13   74.21   18.35
   5   3  13   94.50   22.66
  -5   3 -14   75.29   19.80
   5   3  14   98.97   26.51
  -5   3 -15    4.37    3.48
   5   3  15   18.50   13.54
  -5   3 -16   -0.65    1.57
   5   3  16   12.51   15.08
  -5   3 -17   11.73    8.86
   5   3  17    4.17    5.10
   5  -4 -15   31.62   11.58
   5   4 -15   45.86   14.81
  -5   4  15   64.74   20.38
   5  -4 -14    2.72    3.56
   5   4 -14    0.83    3.57
  -5   4  14    8.13   11.23
   5  -4 -13   30.70   11.31
   5   4 -13   32.13   10.62
   5  -4 -12    7.64    3.95
   5   4 -12   22.65    8.76
  -5   4  12   11.38    4.74
   5   4 -12   15.28    8.18
   5   4 -11  145.75   22.69
   5   4 -11  154.21   24.42
  -5   4  11  201.81   29.69
   5  -4 -11  138.51   21.35
   5   4 -10    1.91    3.47
   5   4 -10   -0.91    2.37
   5   4  -9   10.77    7.16
  -5   4   9    4.29    5.34
   5   4  -9    6.54    5.05
  -5   4   9    3.81    4.57
   5   4  -8   16.55    7.15
  -5   4   8   14.77    7.07
   5   4  -8   18.64    8.22
  -5   4   8   10.28    6.40
   5   4  -7  174.78   22.40
   5   4  -7  191.16   26.34
  -5   4   7  188.74   24.70
  -5   4   7  233.33   30.92
   5   4  -6    2.75    3.77
   5   4  -6   -3.59    4.17
  -5   4   6    6.35    5.51
  -5   4   6    3.17    4.27
   5   4  -5    6.82    5.22
  -5   4   5   21.97    9.99
  -5   4   5   24.17   11.40
   5   4  -4    8.18    4.62
  -5   4   4    9.52    6.10
  -5   4   4   10.94    6.18
   5   4  -3  238.58   29.21
  -5   4   3  269.79   30.63
  -5   4   3  278.76   33.46
  -5   4   2   29.40    9.98
   5   4  -2   26.96    9.73
  -5   4   2   24.77    8.81
  -5   4   1   58.56   14.96
  -5   4   1   58.91   15.24
   5   4  -1   38.94   11.96
  -5   4   0    4.54    4.99
   5   4   0   -1.02    2.12
  -5   4   0    2.59    1.11
   5   4   1  177.90   25.16
  -5   4  -1  191.78   27.79
  -5   4  -2   37.49   12.34
   5   4   2   45.68   13.08
   5   4   3  171.51   25.48
  -5   4  -3  205.28   29.61
   5   4   4    6.58    6.81
  -5   4  -4   -5.51    7.42
   5   4   5   57.95   15.27
  -5   4  -5   46.09   13.41
  -5   4  -6   60.22   18.73
   5   4   6   43.68   13.63
  -5   4  -7  159.54   27.95
   5   4   7  149.46   24.52
   5   4   8    9.53    9.41
  -5   4  -8   11.77   10.98
  -5   4  -9    3.10    2.58
  -5   4  -9   12.84    9.37
   5   4   9    8.18    4.69
  -5   4 -10   18.10   11.42
   5   4  10   11.48    7.55
  -5   4 -10    2.51    3.76
  -5   4 -11  117.77   24.54
  -5   4 -11  161.41   30.58
   5   4  11  106.90   22.85
  -5   4 -12    5.15    6.37
   5   4  12    4.01    5.04
  -5   4 -13    9.77    9.15
   5   4  13    0.99    3.62
  -5   4 -14    2.90    5.04
   5   4  14   17.66   11.26
  -5   5   7    0.53    1.42
  -5   5   6   40.17   13.67
  -5   5   5    0.88    3.36
  -5   5   4   48.41   15.34
  -5   5   3    3.86    4.10
  -5   5   2   11.47    8.07
  -5   5   1    6.01    6.07
  -5   5   0   69.09   19.10
  -5   5  -1   14.46   11.23
   6   0 -24    8.30    5.00
   6   0 -23   -4.35    2.94
   6   0 -22  205.36   28.23
   6   0 -21   -4.00    1.26
   6   0 -20  117.69   19.17
   6   0 -19    0.09    1.94
   6   0 -18  279.09   28.73
   6   0 -17    0.86    1.13
   6   0 -17   -0.15    2.06
   6   0 -16  413.61   33.09
   6   0 -16  383.03   27.90
   6   0 -15    0.31    1.92
   6   0 -15    0.56    1.34
   6   0 -14  183.37   20.32
   6   0 -14  161.92   15.95
   6   0 -13    5.22    4.83
   6   0 -13    0.30    1.45
   6   0 -13    4.48    4.37
   6   0 -12 1737.84   69.23
   6   0 -12 1638.39   58.94
   6   0 -12 1771.24   75.59
   6   0 -11    7.27    5.28
   6   0 -11   -3.19    4.03
   6   0 -10  242.72   20.94
  -6   0  10  217.64   19.11
   6   0 -10  255.75   24.34
  -6   0   9    1.22    2.34
   6   0  -9    1.54    0.93
   6   0  -8 1886.87   68.92
  -6   0   8 1842.27   67.93
   6   0  -8 1956.92   76.75
  -6   0   7    3.35    1.97
   6   0  -7   -1.66    2.20
   6   0  -6  248.56   27.10
   6   0  -6  230.72   21.49
  -6   0   6  234.66   18.60
  -6   0   5    5.85    3.48
   6   0  -5    8.94    6.96
   6   0  -5   -2.49    1.28
   6   0  -4 2153.70  104.15
  -6   0   4 2152.27   73.57
   6   0  -4 2287.53   83.18
  -6   0   3   -1.73    1.97
   6   0  -3   -1.39    5.95
   6   0  -3   -0.10    2.47
   6   0  -2 1288.89   83.26
  -6   0   2 1172.82   48.66
   6   0  -2 1284.18   57.08
  -6   0   1    2.57    3.34
   6   0  -1  -11.79    2.62
   6   0   0 1582.03   95.38
  -6   0   0 1168.55   50.56
  -6   0  -1   -1.82    0.22
   6   0   1  -10.84    7.69
   6   0   2 2830.35  136.56
  -6   0  -2 2041.76   78.96
   6   0   3    1.75    9.26
  -6   0  -3   -1.19    4.71
   6   0   4  248.52   38.63
  -6   0  -4  162.77   19.58
   6   0   5    5.57    8.38
  -6   0  -5    2.44    5.71
  -6   0  -6 3456.49  132.47
   6   0   6 4828.64  197.08
  -6   0  -7    0.14    7.24
   6   0   7   16.54    4.71
   6   0   8    2.69    3.14
  -6   0  -8  -17.71   12.29
  -6   0  -9   18.71   14.04
  -6   0 -10 1976.51  114.27
  -6   0 -11    8.23    6.42
  -6   0 -12  402.98   50.66
  -6   0 -13   -1.90    4.81
  -6   0 -14 1016.97   85.73
  -6   0 -15   -6.55    2.05
  -6   0 -16  495.88   59.84
  -6   0 -17   15.35   10.85
  -6   0 -18  131.64   28.60
  -6   0 -18   98.69   21.16
  -6   0 -19   -2.51    6.09
  -6   0 -20  244.98   41.76
   6   1 -22    3.83    2.72
   6  -1 -22   12.27    7.67
   6   1 -21    7.78    3.23
   6   1 -21   22.19    9.11
   6  -1 -21   18.34   10.61
   6  -1 -20   38.83   14.48
   6   1 -20   18.78    5.75
   6   1 -20   30.21   10.36
   6  -1 -19  377.90   34.31
   6   1 -19  416.78   38.47
   6   1 -19  380.84   35.24
   6  -1 -19  425.07   43.34
   6  -1 -18   79.94   18.11
   6  -1 -18   82.65   14.98
   6   1 -18   65.47   14.88
   6   1 -18   61.06   13.80
   6  -1 -17   20.95    9.24
   6  -1 -17   21.92    8.85
   6   1 -17   10.28    5.62
   6   1 -17   20.69    7.86
   6  -1 -16    4.06    3.19
   6  -1 -16   15.00    6.84
   6   1 -16    2.40    2.81
   6   1 -16    7.71    4.99
   6   1 -16    9.18    5.04
   6  -1 -15  552.04   37.00
   6   1 -15  563.10   40.06
   6   1 -15  551.31   37.07
   6   1 -15  520.77   37.97
   6  -1 -15  571.79   43.68
   6  -1 -14  109.85   15.65
   6  -1 -14  112.04   18.14
   6   1 -14   91.47   14.74
  -6   1  14  100.84   15.55
   6   1 -14   94.53   15.15
   6  -1 -13  150.05   17.77
   6   1 -13  131.87   17.54
  -6   1  13  157.52   19.45
   6   1 -13  147.28   18.35
   6  -1 -13  146.90   20.04
   6   1 -12    3.51    2.73
  -6   1  12    0.24    4.81
   6   1 -12    4.35    1.99
   6   1 -11  886.34   47.30
  -6   1  11  979.71   50.67
   6   1 -11  938.64   49.87
   6  -1 -11  937.02   50.68
   6   1 -10   94.04   14.07
  -6   1  10  101.40   13.87
   6   1 -10   77.20   12.10
   6   1 -10   89.10   13.95
   6   1  -9  524.05   32.63
   6   1  -9  494.12   32.43
  -6  -1   9  508.22   27.45
  -6   1   9  563.21   35.97
   6  -1  -9  574.91   39.51
   6   1  -9  542.07   35.47
   6   1  -8   13.37    6.36
  -6  -1   8    0.87    1.15
  -6   1   8    9.20    5.27
   6   1  -8    5.91    4.76
   6  -1  -8   10.57    7.89
   6   1  -8    4.27    2.52
   6   1  -7  455.28   28.63
   6   1  -7  448.75   31.23
  -6  -1   7  435.36   23.87
  -6   1   7  458.03   30.58
   6  -1  -7  500.43   35.97
   6   1  -7  491.68   33.25
   6   1  -6  204.04   18.88
  -6   1   6  191.11   19.65
   6  -1  -6  211.65   23.23
   6   1  -6  217.26   21.84
  -6  -1   6  188.94   14.87
   6   1  -6  200.16   20.81
  -6  -1   5 2247.84   70.61
  -6   1   5 2194.79   81.24
   6  -1  -5 2506.13   91.31
   6   1  -5 2327.17   88.21
  -6   1   4   61.77    9.91
   6   1  -4   75.45   13.40
  -6  -1   4   69.44    8.45
   6  -1  -4   76.73   13.02
  -6   1   3    6.16    1.21
   6   1  -3   17.85    5.66
  -6   1   3   12.48    2.13
  -6   1   3    3.56    1.88
   6  -1  -3   10.14    4.75
  -6  -1   3   12.29    3.93
  -6  -1   2   22.99    5.20
   6   1  -2   14.09    5.62
  -6   1   2   14.21    3.88
  -6   1   2   20.82    6.86
   6  -1  -2   19.36    6.21
   6   1  -1 2139.91   90.37
  -6   1   1 2105.52   76.68
   6  -1  -1 2182.98   80.51
  -6  -1   1 2182.67   70.63
   6   1   0  183.79   24.06
  -6   1   0  142.62   17.03
  -6   1   0  177.98   18.92
   6  -1   0  179.98   18.97
  -6  -1   0  197.47   18.04
  -6   1  -1  165.73   20.14
  -6   1  -1  210.58   21.00
   6  -1   1  222.32   20.69
   6   1   1  221.11   27.01
  -6  -1  -1  247.50   21.13
  -6  -1  -2   78.21   12.67
  -6   1  -2   73.48   12.88
   6   1   2   96.72   20.26
  -6   1  -2   56.13   13.18
   6  -1   2   78.64   12.33
  -6  -1  -3 1981.63   77.70
   6   1   3 1860.93   97.97
   6  -1   3 1693.96   68.34
  -6   1  -3 1815.38   74.57
   6   1   4  131.86   25.82
  -6   1  -4  103.30   18.26
  -6   1  -4  130.86   17.13
   6  -1   4  109.39   14.65
   6   1   5  485.57   52.69
  -6   1  -5  410.19   39.40
   6  -1   5  419.38   29.16
  -6   1  -5  498.36   36.13
  -6   1  -6   11.26    8.21
   6   1   6   15.14   16.72
  -6   1  -6   -2.57    5.77
  -6   1  -7  562.84   43.10
   6   1   7  498.69   60.95
  -6   1  -7  473.54   45.84
  -6   1  -8  162.01   23.32
   6   1   8  141.10   35.65
  -6   1  -8  135.32   22.95
  -6   1  -9 1229.46   72.76
   6   1   9 1144.33  103.07
  -6   1  -9 1112.24   76.84
   6   1  10   19.30    8.51
  -6   1 -10  -13.02   12.19
  -6   1 -10  -10.72   11.28
   6   1  11  204.54   42.57
  -6   1 -11  167.89   27.41
  -6   1 -11  155.83   24.88
   6   1  12   55.53   23.60
  -6   1 -12   41.82   12.92
   6   1  13 1019.00   94.48
  -6   1 -13  745.19   66.10
   6   1  14   64.44   24.06
  -6   1 -14   74.01   21.29
  -6  -1 -14  105.61   28.38
   6   1  15   25.35   16.74
  -6   1 -15   22.33   11.42
  -6  -1 -15   24.07   16.47
   6   1  16   14.50   11.23
  -6   1 -16   10.82   11.40
  -6  -1 -16   21.49   14.37
  -6   1 -17  643.08   65.59
  -6  -1 -17  740.37   75.99
  -6   1 -18   37.66   16.70
  -6  -1 -18   48.23   21.85
  -6   1 -19   32.29   15.33
  -6  -1 -19   36.38   17.06
  -6  -1 -20   10.53    9.28
  -6   1 -20   14.79   12.01
  -6  -1 -20    4.41    8.56
  -6  -1 -21  106.86   25.11
   6  -2 -20   40.77   14.17
   6   2 -20   46.79   12.97
  -6   2  20   46.82   13.75
   6  -2 -19    4.86    6.03
   6   2 -19    2.29    2.54
  -6   2  19   -4.07    6.16
   6  -2 -18  114.66   21.66
   6   2 -18  106.38   19.75
  -6   2  18  130.58   22.95
   6  -2 -17  108.78   20.81
   6   2 -17  128.68   21.05
  -6   2  17  123.42   22.01
   6   2 -16  292.00   30.77
  -6   2  16  315.83   34.62
   6   2 -16  273.46   26.63
   6  -2 -16  279.87   32.08
   6  -2 -15   59.75   14.78
   6   2 -15   47.72   10.99
  -6   2  15   47.65   11.75
   6   2 -15   39.25    9.87
   6  -2 -14   90.33   16.99
   6   2 -14   93.45   16.47
  -6   2  14   89.58   17.55
   6   2 -14   78.81   13.29
   6   2 -13  149.21   20.00
  -6   2  13  184.73   25.02
   6   2 -13  132.23   17.84
   6  -2 -13  138.63   19.80
   6   2 -12  412.41   33.01
  -6   2  12  473.30   39.07
   6   2 -12  403.96   30.87
   6  -2 -12  391.71   33.61
   6   2 -11  184.96   22.30
   6   2 -11  207.67   20.67
  -6   2  11  219.60   26.24
   6  -2 -11  213.46   23.07
   6   2 -11  195.52   21.41
   6  -2 -10    3.25    2.25
   6   2 -10    9.72    5.98
  -6   2  10    3.77    5.82
   6   2 -10    5.45    3.53
   6   2 -10    7.15    3.89
   6   2  -9  142.79   18.43
   6   2  -9  139.70   16.96
  -6   2   9  119.64   12.66
  -6   2   9  157.43   20.26
   6  -2  -9  146.06   17.72
   6   2  -9  156.47   19.19
   6   2  -8  819.67   44.41
   6   2  -8  807.53   43.49
  -6   2   8  861.57   49.80
   6  -2  -8  756.07   41.78
   6   2  -8  866.16   48.09
   6   2  -7  435.60   30.54
   6   2  -7  407.61   30.09
  -6   2   7  448.82   34.25
   6  -2  -7  390.44   27.47
   6   2  -6   52.76   11.16
  -6   2   6   27.11    5.28
   6   2  -6   32.66    7.63
  -6   2   5    9.23    3.58
   6   2  -5   10.93    4.94
   6   2  -4  582.25   37.07
  -6   2   4  580.67   38.73
   6   2  -3  607.74   39.62
  -6   2   3  628.43   40.26
   6   2  -2  517.07   35.53
  -6   2   2  490.61   35.05
   6   2  -1   13.25    7.39
  -6   2   1    6.07    6.94
  -6   2   0  360.89   18.81
   6   2   0  416.85   32.67
  -6   2   0  462.42   33.52
  -6   2  -1  555.32   28.04
   6   2   1  635.47   42.02
  -6   2  -1  587.56   39.83
  -6   2  -2  700.28   35.06
   6   2   2  776.62   47.94
  -6   2  -2  797.11   46.93
  -6   2  -3  176.10   18.11
   6   2   3  196.93   23.92
  -6   2  -3  206.09   23.70
  -6   2  -4   34.71    8.03
   6   2   4   37.42   10.56
  -6   2  -4   35.98    8.74
  -6   2  -5  202.77   22.43
   6   2   5  217.35   26.93
  -6   2  -5  215.62   25.92
  -6   2  -6  722.84   47.43
   6   2   6  813.18   56.28
  -6   2  -7  111.33   21.35
   6   2   7   77.73   18.02
  -6   2  -7   73.52   15.39
  -6   2  -8   21.54   10.32
   6   2   8   27.01   12.08
  -6   2  -8   22.00    9.78
  -6   2  -9   57.32   14.93
   6   2   9   81.68   21.36
  -6   2  -9   91.55   18.84
  -6   2 -10  595.08   50.96
   6   2  10  537.55   56.72
   6   2  11  157.01   35.15
  -6   2 -11  110.88   22.17
  -6   2 -12   92.43   20.30
   6   2  12   89.14   25.85
  -6   2 -12   43.68   13.65
   6   2  13    4.71    6.47
  -6   2 -13    0.67    3.79
   6   2  14  133.03   35.66
  -6   2 -14  111.99   24.05
   6   2  15   38.68   18.97
  -6   2 -15   51.93   16.32
   6   2  16  111.22   32.60
  -6   2 -16  111.75   25.07
   6   2  17    9.75    9.07
  -6   2 -17   -8.53    8.78
  -6   2 -18   24.01    9.71
   6   2  18   23.22   17.31
  -6  -2 -18   45.85   19.48
  -6   2 -19   36.86   15.61
   6   2  19   45.01   20.75
   6  -3 -18   72.01   18.12
   6   3 -18   51.28   14.21
  -6   3  18  102.12   24.47
   6  -3 -17    4.95    4.10
   6   3 -17   -5.68    5.16
  -6   3  17   11.91    7.63
   6  -3 -16   25.83   10.11
   6   3 -16   18.38    8.15
  -6   3  16   18.25   10.14
   6  -3 -15   67.20   16.24
   6   3 -15   65.42   15.44
  -6   3  15   95.44   20.70
   6   3 -14  170.90   25.34
  -6   3  14  199.78   30.22
   6  -3 -14  166.96   24.20
   6  -3 -13   33.75   10.75
   6   3 -13   45.09   12.24
  -6   3  13   52.52   15.10
   6  -3 -12    2.41    5.34
   6   3 -12    9.94    7.64
  -6   3  12    3.12    5.66
   6   3 -11  163.68   22.04
   6   3 -11  144.70   19.65
  -6   3  11  188.53   26.66
   6   3 -11  144.17   19.18
   6  -3 -11  137.60   19.53
   6   3 -10  298.75   29.43
   6   3 -10  270.61   27.88
  -6   3  10  387.41   38.06
   6  -3 -10  279.13   27.68
   6   3 -10  307.47   29.11
   6   3  -9   95.59   15.91
   6  -3  -9   79.44   13.90
   6   3  -9   91.06   15.66
  -6   3   9   99.51   18.08
   6   3  -9   71.53   13.78
  -6   3   9   68.68   11.91
   6  -3  -8   40.02    9.74
   6   3  -8   44.67   11.12
  -6   3   8   42.86   10.44
   6   3  -8   35.74   10.52
  -6   3   8   41.81    9.81
   6  -3  -7   20.95    6.34
   6   3  -7   33.56    9.74
  -6   3   7   27.75    6.14
   6   3  -7   24.59    8.29
  -6   3   7   30.28    7.07
   6   3  -6  323.83   28.20
   6   3  -6  323.28   29.95
  -6   3   6  348.87   28.30
  -6   3   6  383.25   35.49
   6  -3  -6  290.69   23.99
   6   3  -5  255.44   26.37
  -6   3   5  285.26   29.73
   6   3  -4  134.61   19.47
  -6   3   4  163.19   22.92
   6   3  -3   29.36    9.99
  -6   3   3   24.62    9.99
   6   3  -2  166.61   22.41
  -6   3   2  201.07   24.84
   6   3  -1  239.44   26.36
  -6   3   1  257.30   28.42
   6   3   0  161.77   22.34
  -6   3   0  195.34   25.31
  -6   3  -1   17.39    9.36
   6   3   1    3.43    1.23
  -6   3  -2   95.32   17.98
   6   3   2  102.41   18.04
  -6   3  -3  302.14   24.49
   6   3   3  331.39   32.66
  -6   3  -3  369.08   35.33
  -6   3  -4  326.62   27.27
   6   3   4  348.77   34.63
  -6   3  -4  399.06   38.61
  -6   3  -5   25.08    7.66
   6   3   5   24.00    8.53
  -6   3  -5    8.76    7.52
  -6   3  -6   15.42    6.33
  -6   3  -6    2.55    4.69
   6   3   6    5.17    6.08
  -6   3  -7  108.28   21.61
  -6   3  -7   76.21   14.73
   6   3   7   77.27   17.27
  -6   3  -8  260.71   30.13
   6   3   8  288.58   34.82
  -6   3  -8  323.23   38.19
  -6   3  -9   58.21   13.73
   6   3   9   76.21   17.85
  -6   3 -10   47.01   16.06
  -6   3 -10   29.10   10.23
   6   3  10   34.86   11.61
  -6   3 -11   19.97    8.82
   6   3  11   46.82   16.11
  -6   3 -11   39.36   13.98
  -6   3 -12   92.35   21.55
   6   3  12  129.11   28.46
  -6   3 -12  158.30   29.76
  -6   3 -13   38.04   13.35
  -6   3 -13   54.23   16.88
   6   3  13   72.65   24.39
  -6   3 -14   27.32   11.79
   6   3  14   29.49   14.32
  -6   3 -15    5.00    6.78
   6   3  15    6.76    8.68
  -6   3 -16    6.12    4.88
   6   3  16   17.25   12.02
  -6   3 -17   13.37   10.42
   6   3  17   14.10    9.39
   6   3  18   12.28   10.57
   6  -4 -15   16.34    8.76
   6  -4 -14    0.39    1.42
   6   4 -14    0.43    3.24
   6  -4 -13   60.68   14.83
   6   4 -13   78.43   17.80
  -6   4  13   82.52   20.25
   6   4 -12   12.89    7.46
  -6   4  12    7.10    1.72
   6   4 -11   60.84   15.42
  -6   4  11   76.24   19.61
   6   4 -11   41.08   12.40
   6   4 -10   10.92    8.00
  -6   4  10   -0.38    5.84
   6   4 -10    4.74    5.11
   6   4  -9   56.71   15.17
  -6   4   9   76.80   18.93
   6   4  -9   45.52   13.83
   6   4  -8   49.36   12.93
   6   4  -8   36.62   11.50
  -6   4   8   58.22   16.47
  -6   4   8   34.58   10.56
  -6   4   7  127.20   20.64
   6   4  -7  116.02   21.30
  -6   4   7  176.22   28.11
   6   4  -6    3.15    2.62
  -6   4   6    3.31    4.70
   6   4  -5   26.06    9.58
  -6   4   5   38.85   11.37
  -6   4   5   35.37   12.52
   6   4  -4   15.13    8.28
  -6   4   4   33.84   10.40
  -6   4   4   28.66   10.56
   6   4  -3  271.18   32.09
  -6   4   3  265.05   31.33
  -6   4   3  309.75   36.08
   6   4  -2    5.13    4.43
  -6   4   2    0.49    1.96
  -6   4   1   20.14   10.16
   6   4  -1   23.25    9.76
  -6   4   1   21.75   10.11
  -6   4   0   29.23   12.15
   6   4   0   23.53   10.87
   6   4   1  217.37   29.42
  -6   4  -1  214.72   31.32
  -6   4  -2    2.26    4.60
   6   4   2    4.42    6.04
   6   4   3   50.52   14.46
  -6   4  -3   36.62   10.47
   6   4   4    2.02    5.62
  -6   4  -4    1.60    4.65
   6   4   5   95.26   19.89
  -6   4  -5   94.15   22.89
  -6   4  -6   27.54   13.00
   6   4   6   13.72    8.71
  -6   4  -7   80.04   21.05
   6   4   7   60.81   16.66
   6   4   8    4.23    3.90
  -6   4  -8   10.51   11.66
  -6   4  -9   53.34   18.08
   6   4   9   48.52   16.51
  -6   4 -10    6.77    3.06
   6   4  10   -0.73    3.39
  -6   4 -11   80.58   23.65
   6   4  11   60.19   18.69
  -6   4 -12   -3.02    8.50
   6   4  12   -4.53    6.36
  -6   5   6   29.14   12.04
  -6   5   5    5.19    5.88
  -6   5   4   24.78   11.53
  -6   5   3    0.57    4.30
  -6   5   2   35.54   13.75
   7   0 -23    6.08    6.09
   7   0 -22  130.12   22.88
   7   0 -21    2.90    4.63
   7   0 -20   13.76    6.71
   7   0 -19   10.26    6.24
   7   0 -18  494.29   40.61
   7   0 -17    4.80    5.04
   7   0 -16  354.81   32.24
   7   0 -15    5.01    5.96
   7   0 -14  508.02   37.12
  -7   0  14  557.79   38.11
   7   0 -14  540.96   41.78
   7   0 -13    9.92    7.22
  -7   0  13   -5.81    5.55
   7   0 -13    1.62    3.79
   7   0 -12  756.32   43.71
  -7   0  12  741.62   43.28
   7   0 -12  774.72   49.53
  -7   0  11   -1.38    3.30
   7   0 -11    1.19    3.50
  -7   0  10   74.68   11.54
   7   0 -10   89.07   14.49
  -7   0   9    1.80    3.00
   7   0  -9   -4.35    4.72
  -7   0   8 1764.31   68.41
   7   0  -8 1813.26   78.21
  -7   0   7    7.29    5.33
   7   0  -7    0.07    2.70
  -7   0   6   -0.39    4.74
   7   0  -6    4.43    0.99
   7   0  -5    5.17    6.01
  -7   0   5   -4.03    3.75
   7   0  -5    2.43    1.87
   7   0  -4 2500.46  118.02
  -7   0   4 2298.40   81.81
   7   0  -4 2516.71   93.60
   7   0  -3   -1.16    1.21
  -7   0   3    6.60    4.27
   7   0  -3   -3.32    5.11
   7   0  -2  833.95   66.01
  -7   0   2  685.63   37.56
   7   0  -2  786.03   45.68
   7   0  -1    0.06    1.64
  -7   0   1    2.46    4.04
   7   0  -1    9.88    5.41
   7   0   0 2822.07  137.18
  -7   0   0 2103.01   80.38
   7   0   1    6.91    7.90
  -7   0  -1   -5.99    4.46
   7   0   2 1312.10   91.66
  -7   0  -2  843.96   47.15
   7   0   3   -0.86    2.05
  -7   0  -3    5.21    1.66
   7   0   4  793.34   74.62
  -7   0  -4  544.71   39.74
   7   0   5    5.47   11.04
  -7   0  -5   10.78    8.67
  -7   0  -6 1575.51   81.08
   7   0   6 2337.37  132.51
   7   0   7   -9.70    4.64
  -7   0  -7  -10.29    9.47
  -7   0  -8  378.74   38.32
  -7   0  -9   37.42   19.22
  -7   0  -9  -15.91   10.90
  -7   0 -10 1475.15   99.33
  -7   0 -11    2.64    9.15
  -7   0 -12    9.75   11.77
  -7   0 -13    5.57    9.13
  -7   0 -14 1144.63   94.60
  -7   0 -15    9.08   10.50
  -7   0 -16  120.22   29.73
  -7   0 -17   -6.54    8.95
  -7   0 -18  253.47   44.07
  -7   0 -19  -11.92   12.47
   7   1 -21   56.96   15.40
  -7   1  21   60.70   15.19
   7   1 -20   31.83   11.74
  -7   1  20   22.71    7.79
   7   1 -19  312.35   33.98
  -7   1  19  356.94   37.61
   7  -1 -18   14.87    8.67
   7   1 -18   11.59    6.62
  -7   1  18    2.26    4.39
   7   1 -17    6.00    5.05
  -7   1  17    4.96    2.77
   7   1 -17    8.67    6.14
   7   1 -16   13.37    6.47
  -7   1  16    3.78    0.91
   7   1 -16   13.89    8.90
   7   1 -15  545.35   41.03
  -7   1  15  617.61   44.51
   7   1 -15  558.76   41.69
   7   1 -14   27.36    8.65
  -7   1  14   24.03    7.93
   7   1 -14   20.33    7.45
   7   1 -13   37.75    9.96
  -7   1  13   34.32    9.22
  -7  -1  13   37.40    8.12
   7   1 -13   35.83    9.30
   7   1 -12   54.58   11.74
  -7  -1  12   32.15    6.57
  -7   1  12   40.31   10.95
   7   1 -12   44.79   10.86
   7   1 -11 1127.50   55.99
  -7  -1  11 1074.08   49.44
  -7   1  11 1207.37   61.65
   7   1 -11 1224.00   60.76
   7   1 -10  201.35   21.97
   7   1 -10  180.61   25.00
  -7  -1  10  193.70   18.30
  -7   1  10  223.36   23.76
   7  -1 -10  201.04   25.38
   7   1 -10  196.49   22.67
   7   1  -9  236.80   23.05
   7   1  -9  241.82   27.73
  -7  -1   9  225.70   18.85
  -7   1   9  248.50   23.98
   7  -1  -9  255.21   27.72
   7   1  -9  263.87   25.38
   7   1  -8   20.83    8.96
  -7  -1   8    7.35    3.97
  -7   1   8   10.54    7.66
   7   1  -8    8.13    5.96
   7  -1  -8   13.11    7.72
   7   1  -8    1.20    3.66
   7   1  -7 1006.18   60.81
  -7   1   7 1012.31   51.69
  -7  -1   7  969.03   42.13
   7  -1  -7 1069.50   59.21
   7   1  -7 1099.24   56.81
   7   1  -6  175.07   23.96
  -7   1   6  164.60   18.17
  -7  -1   6  162.93   14.90
   7  -1  -6  195.61   23.60
   7   1  -6  182.58   21.84
   7   1  -5 1021.60   62.18
  -7   1   5 1078.68   52.04
  -7  -1   5 1003.10   42.84
   7  -1  -5 1110.42   57.93
   7   1  -5 1168.37   58.10
   7   1  -4   20.04    9.20
  -7   1   4   15.18    4.87
   7  -1  -4   19.38    6.47
  -7  -1   4   14.42    4.63
   7   1  -3  484.32   42.51
  -7   1   3  390.38   22.42
  -7   1   3  491.87   32.61
  -7  -1   3  491.63   26.89
   7  -1  -3  526.66   37.15
  -7  -1   2   92.45   11.34
   7   1  -2  107.82   20.58
  -7   1   2   60.82   10.38
   7  -1  -2  112.79   17.58
  -7   1   2   93.77   14.32
   7   1  -1 1343.12   79.95
  -7   1   1 1297.84   57.25
   7  -1  -1 1270.39   60.92
  -7  -1   1 1383.26   53.65
  -7  -1   0   36.84   10.33
  -7   1   0   25.95    8.89
   7   1   0   10.79    6.23
  -7   1   0   13.66    7.53
   7  -1   0   18.12    8.09
  -7   1  -1  112.16   16.16
   7   1   1  135.00   25.06
  -7   1  -1   71.01   14.67
   7  -1   1  118.70   16.47
  -7  -1  -1  144.25   17.86
  -7  -1  -2   20.57    6.61
  -7   1  -2   22.74    8.15
   7   1   2   19.70    3.03
  -7   1  -2   22.78    8.12
   7  -1   2   16.06    5.88
   7   1   3 2578.02  138.85
   7  -1   3 2375.17   92.48
  -7   1  -3 2640.24   99.82
  -7  -1  -4   58.61   11.74
   7   1   4   89.89   23.67
  -7   1  -4   61.19   16.47
  -7   1  -4   58.76   11.53
   7  -1   4   59.70   12.09
  -7   1  -5   49.06   12.00
   7   1   5   42.81   23.96
  -7   1  -5   37.19   12.56
   7  -1   5   30.59    8.33
   7  -1   6   23.38    7.43
  -7   1  -6   29.77   12.20
   7   1   6   27.54   15.13
  -7   1  -6   23.73    9.37
  -7   1  -7  909.08   58.93
   7   1   7  860.72   87.20
  -7   1  -7  880.46   67.29
   7   1   8  133.14   34.52
  -7   1  -8  141.95   26.79
  -7   1  -8  145.69   23.50
  -7   1  -9  294.68   35.35
  -7   1  -9  276.88   37.47
   7   1   9  330.76   54.83
  -7   1 -10   -7.68    5.17
   7   1  10    3.54    7.69
  -7   1 -10   -2.58   10.34
  -7   1 -11  418.22   48.84
  -7   1 -11  519.64   50.11
   7   1  11  583.85   72.28
   7   1  12   95.82   30.76
  -7   1 -12   69.78   17.78
  -7   1 -13  347.42   46.62
   7   1  13  485.44   65.34
   7   1  14    6.85   14.99
  -7   1 -14    9.55   12.64
  -7  -1 -14   26.23   17.15
   7   1  15   81.55   25.86
  -7   1 -15   97.74   26.60
  -7  -1 -15   80.91   24.79
   7   1  16   14.49    9.89
  -7   1 -16   29.44   17.32
  -7  -1 -16   32.65   16.61
  -7   1 -17  342.62   48.87
  -7  -1 -17  374.59   54.08
  -7   1 -18   23.62   16.07
  -7  -1 -18   24.94   16.95
  -7   1 -19   16.33   12.43
  -7  -1 -19   13.76    9.06
   7  -2 -19   15.22   10.42
   7   2 -19    6.71    3.87
  -7   2  19    5.67    2.13
   7   2 -18  151.91   24.34
  -7   2  18  192.45   28.80
   7  -2 -18  180.68   27.99
   7  -2 -17  105.40   20.87
   7   2 -17  105.72   19.49
  -7   2  17  125.00   22.99
   7   2 -17   89.22   16.36
   7  -2 -16   54.39   14.43
   7   2 -16   55.82   14.07
  -7   2  16   64.81   15.05
   7   2 -16   51.49   12.34
   7  -2 -15   -0.74    2.83
   7   2 -15   -1.07    1.64
  -7   2  15   -2.92    4.47
   7   2 -15    5.73    5.50
   7   2 -14  162.51   22.17
  -7   2  14  203.75   26.64
   7   2 -14  156.97   20.36
   7  -2 -14  163.63   23.05
   7   2 -13  129.22   19.61
  -7   2  13  146.84   23.40
   7  -2 -13  147.70   21.33
   7   2 -13  127.54   18.62
   7   2 -12  318.23   30.14
  -7   2  12  360.04   34.62
   7  -2 -12  313.37   30.29
   7   2 -12  314.84   29.06
   7   2 -11   46.31   11.85
  -7   2  11   73.63   15.72
   7   2 -11   51.66   11.48
   7   2 -10   79.75   14.92
  -7   2  10   90.82   16.61
   7   2 -10   71.58   13.24
   7   2 -10   74.65   14.19
   7   2  -9   85.26   15.14
  -7   2   9   81.37   16.23
   7   2  -9   60.62   12.67
   7   2  -9   80.26   15.30
   7   2  -8  672.11   41.24
   7   2  -8  634.55   41.67
  -7   2   8  737.25   46.75
   7   2  -8  725.83   46.77
   7   2  -7   86.20   14.51
  -7   2   7   74.37   13.07
   7   2  -7   70.61   13.06
  -7   2   6   -6.70    6.70
   7   2  -6    0.64    1.79
   7   2  -5  120.37   18.20
  -7   2   5  133.06   19.05
   7   2  -4  928.11   53.46
  -7   2   4  992.03   53.88
   7   2  -3  311.97   29.99
  -7   2   3  338.35   29.84
   7   2  -2   60.12   13.69
  -7   2   2   63.01   13.54
  -7   2   1   -5.10    2.04
   7   2  -1    2.02    3.80
   7   2   0  480.60   39.61
  -7   2   0  543.67   39.12
  -7   2  -1  379.77   23.41
   7   2   1  450.80   38.58
   7  -2   1  367.97   31.37
  -7   2  -1  453.83   35.94
  -7   2  -2  162.87   16.03
   7   2   2  183.50   24.87
   7  -2   2  140.85   18.23
  -7   2  -2  199.19   23.53
  -7   2  -3   39.80   10.98
  -7   2  -3   32.19    8.12
   7   2   3   35.10   12.58
   7  -2   3   30.46    8.77
  -7   2  -4  193.12   20.90
   7   2   4  219.76   28.35
   7  -2   4  144.39   17.37
  -7   2  -4  237.00   27.46
  -7   2  -5  181.97   22.08
   7   2   5  218.71   30.55
  -7   2  -5  246.69   28.72
  -7   2  -6  362.12   34.00
   7   2   6  446.85   46.71
  -7   2  -7  109.80   22.00
  -7   2  -7   68.80   15.51
   7   2   7   97.58   23.08
  -7   2  -8  104.85   20.57
   7   2   8   96.60   24.81
  -7   2  -8   54.49   14.22
   7   2   9  144.26   32.76
  -7   2  -9   75.28   17.71
  -7   2  -9  142.03   25.17
  -7   2 -10  614.77   54.90
   7   2  10  498.99   63.11
   7   2  11  124.33   33.66
  -7   2 -11   82.81   20.00
  -7   2 -11  142.89   27.00
   7   2  12  -12.05   14.21
  -7   2 -12    3.13    2.12
  -7   2 -12  -11.76   12.35
  -7   2 -13   12.91    1.36
   7   2  13   -0.96    7.04
  -7   2 -13   10.57    6.56
   7   2  14  224.83   49.38
  -7   2 -14  147.10   28.58
   7   2  15  104.74   34.10
  -7   2 -15   68.50   20.26
   7   2  16   -0.15    3.49
  -7   2 -16    3.62    4.70
   7   2  17   24.52   18.01
  -7   2 -17   11.03   10.64
  -7  -2 -17   26.74   16.89
   7   2  18   46.33   21.07
  -7   2 -18   54.75   19.04
   7   2  19   42.38   20.80
   7  -3 -17    8.46    7.19
   7   3 -17   11.20    6.30
  -7   3  17   22.67   11.24
   7  -3 -16   70.02   17.23
   7   3 -16   82.18   18.63
  -7   3  16  114.75   24.25
   7  -3 -15   76.84   17.32
   7   3 -15   70.05   16.17
  -7   3  15  111.63   23.33
   7  -3 -14   83.08   17.15
   7   3 -14   71.66   17.02
  -7   3  14  107.58   22.41
   7  -3 -13    3.78    4.43
   7   3 -13    8.03    7.66
  -7   3  13   13.60   11.77
   7  -3 -12   56.47   14.08
   7   3 -12   67.68   15.72
  -7   3  12   77.10   19.24
   7   3 -12   51.34   12.52
   7  -3 -11  103.11   17.18
   7   3 -11  122.99   20.11
  -7   3  11  143.81   23.28
   7   3 -11  107.38   18.07
   7   3 -10  257.83   28.60
   7   3 -10  211.40   25.68
  -7   3  10  291.82   33.13
   7  -3 -10  220.38   24.51
   7   3 -10  235.05   27.60
   7   3  -9   19.35    7.81
   7   3  -9   39.34   11.63
  -7   3   9   15.86    5.03
   7   3  -9   20.66    8.04
   7   3  -8   19.12    8.87
  -7   3   8    7.33    5.19
   7   3  -8    2.35    5.99
  -7   3   8    6.52    5.06
   7   3  -7  100.32   17.13
  -7   3   7  100.56   18.31
  -7   3   7   81.58   13.31
   7   3  -6  248.98   28.70
  -7   3   6  300.10   32.46
   7   3  -5   34.59   11.05
  -7   3   5   51.92   13.25
   7   3  -4   56.07   14.36
  -7   3   4   64.14   15.48
   7   3  -3   65.14   14.52
  -7   3   3   82.78   16.44
   7   3  -2  209.47   26.75
  -7   3   2  254.48   29.00
   7   3  -1  210.43   25.87
  -7   3   1  236.86   28.76
   7   3   0  140.04   22.20
  -7   3   0  156.36   23.65
  -7   3  -1    4.89    6.77
   7   3   1    2.65    4.77
   7   3   2  134.49   21.43
  -7   3  -2  168.21   25.74
   7   3   3  170.92   24.97
  -7   3  -3  199.16   26.82
   7   3   4  204.72   28.62
  -7   3  -4  203.26   28.31
   7   3   5    0.85    3.12
  -7   3  -5   -7.21    6.53
  -7   3  -6   56.74   16.63
   7   3   6   36.47   12.69
  -7   3  -7   87.36   16.76
   7   3   7   94.56   21.11
  -7   3  -8  135.89   22.04
   7   3   8  158.52   26.53
  -7   3  -9   16.14    7.30
   7   3   9   18.66    9.79
  -7   3  -9   41.72   13.66
  -7   3 -10    3.32    4.00
  -7   3 -10   -2.35    1.29
   7   3  10   -1.56    6.64
  -7   3 -11   31.42   11.54
   7   3  11   32.49   14.84
  -7   3 -11   46.09   14.61
  -7   3 -12  140.07   28.98
  -7   3 -12   61.69   17.09
   7   3  12  113.35   29.71
  -7   3 -13   12.43    4.36
   7   3  13   30.81   17.12
  -7   3 -13   27.54    6.27
  -7   3 -14    8.00    5.49
   7   3  14    2.56    4.72
  -7   3 -15    4.42    4.84
   7   3  15    9.02    8.51
  -7   3 -16   16.88    9.64
   7   3  16   29.19   17.71
   7   4 -13   62.97   16.91
   7   4 -12   15.33    9.75
  -7   4  12    7.62    7.69
   7   4 -11   32.99   12.84
  -7   4  11   16.76   10.57
   7   4 -10   14.91   10.06
   7   4 -10    7.91    5.78
  -7   4  10   14.39    7.75
   7   4  -9   78.70   18.03
  -7   4   9  124.93   25.59
   7   4  -8    8.04    6.30
  -7   4   8    5.34    7.93
   7   4  -7   72.99   17.62
  -7   4   7   69.98   15.81
  -7   4   7  103.37   22.37
   7   4  -6   14.80    8.34
  -7   4   6    3.24    2.67
  -7   4   6    1.90    7.11
   7   4  -5   54.59   15.10
  -7   4   5   58.91   14.77
  -7   4   5   74.10   18.85
   7   4  -4   17.62    8.99
  -7   4   4   24.84    9.66
  -7   4   4   32.99   13.36
  -7   4   3  144.21   23.51
   7   4  -3  145.02   24.90
  -7   4   3  208.45   30.33
  -7   4   2   11.85   11.22
   7   4  -2   10.97    8.15
  -7   4   1   20.18   11.38
   7   4  -1   19.89    9.49
  -7   4   0   32.20   11.49
   7   4   0   32.26   12.88
   7   4   1  171.34   27.18
  -7   4  -1  185.01   29.71
  -7   4  -2    0.79    3.99
   7   4   2    1.33    3.97
   7   4   3    3.57    6.59
  -7   4  -3    5.23    5.91
   7   4   4   22.50   11.60
  -7   4  -4   -4.21    8.56
   7   4   5  134.94   25.35
  -7   4  -5  169.96   30.13
  -7   4  -6   18.88   10.99
   7   4   6    8.98    7.48
  -7   4  -7   46.23   16.38
   7   4   7   25.38   13.52
   7   4   8    1.14    4.86
  -7   4  -8   29.16   14.38
   7   4   9   48.22   16.70
  -7   4  -9   58.38   20.17
  -7   4 -10   -3.05    8.03
  -7   4 -11   46.77   17.12
   8   0 -22  141.66   24.50
  -8   0  22  135.17   24.06
   8   0 -21   10.77    8.32
  -8   0  21   -3.29    5.94
   8   0 -20   19.05    9.47
  -8   0  20    0.61    5.25
   8   0 -19    7.66    8.27
  -8   0  19   -4.59    7.50
   8   0 -18  473.68   41.02
  -8   0  18  489.22   41.74
   8   0 -17   19.08    8.65
  -8   0  17   -6.05    4.88
   8   0 -16   60.12   13.85
  -8   0  16   39.87   10.25
  -8   0  15    0.75    2.12
   8   0 -15    9.69    6.78
   8   0 -14  469.67   36.48
  -8   0  14  445.47   36.37
   8   0 -14  460.74   40.69
  -8   0  13    4.67    3.87
   8   0 -13    2.72    3.02
  -8   0  12  259.95   25.58
   8   0 -12  247.31   28.13
  -8   0  11    0.30    2.77
   8   0 -11   -1.79    4.23
  -8   0  10  930.54   49.45
   8   0 -10  937.72   56.12
  -8   0   9    7.16    4.89
   8   0  -9   -2.01    2.28
  -8   0   8  701.19   40.31
   8   0  -8  765.92   49.41
  -8   0   7   -1.51    2.66
   8   0  -7    5.72    5.48
  -8   0   6  208.51   20.52
   8   0  -6  229.43   25.61
  -8   0   5    5.51    3.77
   8   0  -5    0.75    1.68
  -8   0   4 2217.78   84.07
   8   0  -4 2365.94   96.51
   8   0  -3    0.01    0.47
  -8   0   3    3.95    3.62
   8   0  -3    0.03    4.17
  -8   0   2    8.90    5.03
   8   0  -2   17.42    8.91
   8   0  -2    9.03    2.38
   8   0  -1    2.10    3.15
  -8   0   1    4.44    4.71
   8   0  -1    3.14   10.03
   8   0   0 1534.62  100.37
  -8   0   0 1066.28   55.05
   8   0   1    2.21    8.14
  -8   0  -1   -2.06    7.07
   8   0   2  492.99   57.40
  -8   0  -2  334.63   29.50
  -8   0  -3   21.25   10.99
   8   0   3   -2.00   10.82
   8   0   4 1386.24  102.38
  -8   0  -4  870.27   55.02
   8   0   5    5.41   10.27
  -8   0  -5    3.05    6.05
  -8   0  -6  354.63   36.85
   8   0   6  576.72   65.87
  -8   0  -7    2.05    7.05
  -8   0  -8  302.97   35.61
  -8   0  -9   -8.97   10.62
  -8   0  -9   14.16   13.88
  -8   0 -10 1333.01   97.80
  -8   0 -11   12.34   11.20
  -8   0 -12   78.58   25.53
  -8   0 -13   12.44   12.39
  -8   0 -14  555.21   66.71
  -8   0 -15    9.72    9.34
  -8   0 -16   -2.98    6.41
  -8   0 -17   -1.69    3.43
  -8   0 -18  349.19   53.16
  -8   1  21  167.64   27.65
   8   1 -20   13.78    8.63
  -8   1  20    4.76    4.87
   8   1 -19  122.82   22.04
  -8   1  19  112.33   20.95
   8   1 -18    3.78    4.26
  -8   1  18    4.46    1.99
   8   1 -17  133.25   21.86
  -8   1  17  125.27   21.67
   8   1 -17  105.87   19.24
   8   1 -16   68.98   16.22
  -8  -1  16   40.00   10.05
  -8   1  16   68.86   16.58
   8   1 -16   54.68   13.90
   8   1 -15  410.82   36.80
  -8  -1  15  368.98   31.28
  -8   1  15  444.15   39.41
   8   1 -15  412.19   37.43
   8   1 -14   14.96    8.59
  -8  -1  14   11.80    5.22
  -8   1  14   12.73    5.70
   8   1 -14   16.97    8.05
   8   1 -13   62.55   14.00
  -8  -1  13   58.01   11.08
  -8   1  13   71.68   15.13
   8   1 -13   53.78   11.54
   8   1 -12   49.48   12.33
  -8  -1  12   26.64    7.32
  -8   1  12   31.51   10.07
   8   1 -12   25.21    8.71
   8   1 -11  787.65   47.73
  -8  -1  11  772.77   42.51
  -8   1  11  851.94   51.39
   8  -1 -11  852.12   56.92
   8   1 -11  856.09   52.52
  -8  -1  10   76.23   11.97
  -8   1  10   93.33   16.37
   8  -1 -10   97.15   19.60
   8   1 -10   83.90   15.56
  -8   1   9  151.99   19.96
   8   1  -9  160.15   28.32
  -8  -1   9  136.75   15.18
   8  -1  -9  137.92   22.35
   8   1  -9  128.43   18.84
  -8   1   8   -7.25    7.66
   8   1  -8   26.18   12.60
  -8  -1   8    7.58    2.91
   8  -1  -8   15.45    7.19
   8   1  -8   16.50    7.25
   8   1  -7  924.90   71.53
  -8   1   7  952.67   51.65
  -8  -1   7  879.90   42.74
   8  -1  -7  984.41   59.38
   8   1  -7 1015.31   57.15
   8   1  -6   99.04   23.01
  -8   1   6  111.11   16.50
  -8  -1   6  106.73   13.04
   8  -1  -6  110.44   18.59
   8   1  -6  121.32   18.64
   8   1  -5  136.94   26.04
  -8   1   5  121.14   17.06
  -8  -1   5  114.82   13.71
   8   1  -5  145.17   20.95
   8  -1  -5  132.21   19.40
  -8  -1   4   15.14    6.20
   8   1  -4   21.55   13.37
  -8   1   4    6.54    2.91
   8  -1  -4   14.47    6.17
   8   1  -3  665.82   62.82
  -8   1   3  637.28   40.59
  -8  -1   3  630.96   35.40
   8  -1  -3  678.11   46.28
   8   1  -2  227.23   36.60
  -8   1   2  202.32   22.23
   8  -1  -2  220.14   25.80
  -8  -1   2  207.26   19.56
   8   1  -1  822.12   71.70
  -8   1   1  742.04   44.57
   8  -1  -1  756.43   47.47
  -8  -1   1  793.61   41.52
  -8  -1   0   25.27    9.38
  -8   1   0   16.85    9.39
   8   1   0    1.38   11.31
  -8   1   0    5.14    4.66
   8  -1   0   10.84    7.08
   8   1   1  439.63   55.11
  -8   1  -1  447.58   34.70
   8  -1   1  434.72   35.34
  -8  -1  -1  482.85   34.71
  -8  -1  -2  238.27   25.38
   8   1   2  203.88   39.22
  -8   1  -2  160.05   25.75
   8  -1   2  201.25   24.00
  -8   1  -2  206.37   24.33
  -8  -1  -3 1309.61   67.88
   8   1   3 1142.73   98.29
  -8   1  -3 1028.96   70.35
   8  -1   3 1021.71   58.25
  -8   1  -3 1203.73   64.19
   8   1   4   98.70   32.55
  -8  -1  -4   86.48   15.26
  -8   1  -4   78.13   18.91
  -8   1  -4   79.07   14.72
   8  -1   4   73.96   13.88
   8   1   5   13.89   11.32
  -8   1  -5    6.46    4.09
   8  -1   5    4.78    3.42
  -8   1  -6   51.23   14.15
   8   1   6   53.42   23.58
  -8   1  -6   36.30   12.46
   8  -1   6   31.87   10.21
  -8   1  -7 1183.87   70.74
   8   1   7 1403.10  117.19
  -8   1  -7 1300.03   86.26
   8  -1   8   25.95    8.85
  -8   1  -8   13.02    5.14
  -8   1  -8   34.47   12.78
  -8   1  -9   15.67    6.86
   8   1   9   26.75   13.77
  -8   1  -9    8.26    9.52
  -8   1 -10    4.62    6.65
   8   1  10    6.77   11.57
  -8   1 -10    2.83    7.52
  -8   1 -11  498.33   52.04
  -8   1 -11  548.14   58.68
   8   1  12   61.51   26.71
  -8   1 -12   26.76    4.70
   8   1  13  247.24   47.15
  -8   1 -13  159.21   30.31
   8   1  14   14.59   14.47
  -8   1 -14   11.64    0.57
  -8  -1 -14    8.42   15.02
   8   1  15  276.94   50.67
  -8   1 -15  248.51   42.01
  -8  -1 -15  240.31   42.34
  -8   1 -16   70.91   24.54
  -8  -1 -16   49.87   21.89
  -8   1 -17  186.48   37.04
  -8  -1 -17  205.09   42.07
  -8   1 -18    8.29   10.52
  -8   2  19   43.66   15.40
   8   2 -18  171.56   26.78
  -8   2  18  211.55   32.83
   8   2 -17  117.26   21.37
  -8   2  17   98.52   21.51
   8   2 -17   79.86   16.35
   8   2 -16   21.31   10.09
  -8   2  16   21.72   10.92
   8   2 -16    8.40    4.68
   8   2 -15   15.35    9.66
  -8   2  15   10.60    6.83
   8   2 -15    4.38    3.48
   8   2 -14  256.20   29.57
  -8   2  14  312.14   35.27
   8   2 -14  236.33   27.36
   8   2 -13  199.62   25.69
  -8   2  13  224.26   29.63
   8   2 -13  187.98   24.46
   8   2 -12  104.33   18.07
  -8   2  12  115.46   21.02
   8   2 -12   83.04   15.85
   8   2 -11   16.23    9.74
  -8   2  11   13.57    9.86
   8   2 -11    5.58    3.86
   8   2 -10  246.49   26.35
  -8   2  10  256.26   28.79
   8   2 -10  234.87   27.28
   8   2  -9  153.28   21.84
  -8   2   9  179.47   23.18
   8   2  -9  168.18   23.54
   8   2  -8  212.98   25.80
  -8   2   8  240.87   26.68
   8   2  -8  246.29   27.89
   8   2  -7   55.76   14.14
   8   2  -7   35.84   10.94
  -8   2   7   39.76    9.71
   8   2  -6   52.97   12.72
  -8   2   6   52.54   12.66
   8   2  -5  268.16   30.10
  -8   2   5  313.61   31.50
   8   2  -4  659.48   49.05
  -8   2   4  771.97   49.00
   8   2  -3  189.11   25.39
  -8   2   3  193.03   24.56
   8   2  -2   -3.89    5.47
   8  -2  -2    6.98    5.96
  -8   2   2    0.10    2.95
  -8   2   1   59.87   14.56
   8   2  -1   35.15   10.80
   8  -2  -1   46.76   13.33
   8   2   0  629.86   49.96
  -8   2   0  665.14   45.74
   8  -2   0  520.88   41.63
   8   2   1  146.98   24.53
   8  -2   1  132.27   20.24
  -8   2  -1  159.32   23.14
  -8   2  -2   41.12   10.46
   8   2   2   39.94   13.13
   8  -2   2   40.09   11.01
  -8   2  -3   31.25    8.59
  -8   2  -3   50.90   13.56
   8   2   3   57.34   17.68
   8  -2   3   37.19   10.84
  -8   2  -4  348.61   30.54
   8   2   4  446.94   49.24
  -8   2  -4  480.33   40.83
  -8   2  -5  189.89   23.74
   8   2   5  240.28   36.89
  -8   2  -5  253.88   30.72
   8   2   6  151.34   29.90
  -8   2  -6  198.94   28.09
  -8   2  -7   15.29   11.92
   8   2   7    2.42    4.44
  -8   2  -7    1.84    2.44
   8   2   8  124.37   32.13
  -8   2  -8  135.75   23.67
  -8   2  -8   58.50   14.86
   8   2   9  178.23   38.41
  -8   2  -9  178.11   28.94
  -8   2 -10  277.39   37.77
   8   2  10  200.33   41.96
   8   2  11   37.89   21.70
  -8   2 -11   15.95   10.21
  -8   2 -11   40.27   16.44
   8   2  12   20.67   14.94
  -8   2 -12    3.84    2.56
  -8   2 -12   15.44    9.41
   8   2  13   49.45   21.57
  -8   2 -13   36.86   15.15
  -8   2 -13   49.98   18.55
   8   2  14  184.33   45.70
  -8   2 -14  116.39   27.06
   8   2  15   51.53   25.53
  -8   2 -15   32.02   14.32
   8   2  16    2.95   10.23
  -8   2 -16    3.56    5.87
   8   2  17   12.77   13.49
  -8   2 -17    1.82    3.96
   8   3 -16   50.02   15.70
   8   3 -15   48.55   15.52
  -8   3  15   80.63   21.36
   8   3 -14   50.20   15.43
  -8   3  14   72.69   20.21
   8   3 -13   23.81   10.49
  -8   3  13    4.98    6.57
   8   3 -13    8.52    6.04
   8   3 -12   86.91   18.11
  -8   3  12   64.85   15.69
   8   3 -12   67.82   15.27
   8   3 -11   94.40   18.20
  -8   3  11   96.81   20.46
   8   3 -11   84.18   17.10
  -8   3  10  195.07   29.06
   8   3 -10  166.19   24.55
   8   3  -9    0.43    3.20
   8   3  -9    9.00    6.91
  -8   3   9    5.53    3.21
   8   3  -8   35.86   11.03
  -8   3   8   52.47   15.38
   8   3  -7  169.04   24.20
  -8   3   7  250.39   30.68
   8   3  -6  291.47   32.50
  -8   3   6  327.17   36.09
   8   3  -5   20.87    9.46
  -8   3   5   20.11    8.42
   8   3  -4    5.65    6.94
  -8   3   4    0.21    4.10
   8   3  -3  128.77   21.50
  -8   3   3  125.89   22.07
   8   3  -2  309.97   34.43
  -8   3   2  337.12   35.93
  -8   3   1   74.39   17.61
   8   3  -1   52.62   14.04
  -8   3   0   41.29   12.50
   8   3   0   31.80   12.66
  -8   3  -1   46.61   12.92
   8   3   1   37.18   11.98
   8   3   2  203.82   28.95
  -8   3  -2  221.98   30.18
  -8   3  -3  118.97   22.01
   8   3   3  102.70   20.61
   8   3   4  124.78   23.24
  -8   3  -4  120.34   22.71
   8   3   5    9.78    5.87
  -8   3  -5    6.38    2.74
  -8   3  -6  120.87   24.49
   8   3   6   63.21   16.43
  -8   3  -7  136.08   25.83
   8   3   7   77.41   19.77
  -8   3  -8  132.68   26.70
   8   3   8  105.24   25.33
   8   3   9   -2.56    5.94
  -8   3  -9   18.38   12.57
  -8   3 -10   37.58   14.39
   8   3  10   35.31   16.01
  -8   3 -11   83.62   22.32
   8   3  11   59.75   23.58
  -8   3 -12  117.43   26.97
   8   3  12   95.20   30.16
  -8   3 -13   -1.50    9.68
   8   3  13   12.75   13.71
  -8   3 -14   -2.66    6.90
   8   3  14   -6.11   10.33
  -8   3 -15   -2.21    5.76
  -8   4  10    4.94    2.79
   8   4  -9   89.38   20.20
  -8   4   9  146.15   27.97
   8   4  -8    3.02    3.87
  -8   4   8   11.77    9.38
   8   4  -7   18.27   10.78
  -8   4   7   34.91   14.21
   8   4  -6    6.04    5.58
  -8   4   6   12.92    7.56
   8   4  -5   76.39   18.90
  -8   4   5   69.93   15.93
  -8   4   5  107.73   23.68
  -8   4   4   23.59   10.61
   8   4  -4   12.26    6.84
  -8   4   4   18.59    8.13
  -8   4   3   87.43   20.44
   8   4  -3   67.98   18.15
  -8   4   2   13.66   11.51
   8   4  -2   15.58    8.86
  -8   4   1   75.38   18.66
   8   4  -1   49.88   14.63
  -8   4   0   14.60    8.88
   8   4   0   12.11    7.62
  -8   4  -1  123.17   24.17
   8   4   1  100.95   22.17
  -8   4  -2   -0.27    4.34
   8   4   2   -0.09    4.90
   8   4   3    9.48    5.61
  -8   4  -3   24.22   10.17
   8   4   4   29.00   11.47
  -8   4  -4   14.85    2.43
  -8   4  -5  161.80   30.37
   8   4   5  112.28   24.25
  -8   4  -6   14.07   13.05
   8   4   6    3.33    4.72
  -8   4  -7   16.23   11.49
  -8   4  -8   15.68   11.47
  -9   0  21    7.04    6.02
  -9   0  20    6.19    4.25
  -9   0  19    2.85    3.54
  -9   0  18  265.39   32.10
  -9   0  17   -2.25    0.89
  -9   0  16    5.48    3.69
   9   0 -16    4.63    6.71
  -9   0  15    4.60    3.97
   9   0 -15    3.86    5.84
  -9   0  14  525.02   41.03
   9   0 -14  526.32   46.17
  -9   0  13    3.70    6.45
   9   0 -13    3.09    3.79
  -9   0  12  102.28   17.23
   9   0 -12   98.30   18.95
  -9   0  11   11.01    6.77
   9   0 -11   -2.32    3.89
  -9   0  10  810.93   47.67
   9   0 -10  796.36   54.60
  -9   0   9    2.53    1.83
   9   0  -9   -3.86    4.88
  -9   0   8  360.39   29.99
   9   0  -8  389.08   36.32
  -9   0   7    4.69    4.38
   9   0  -7    2.25    4.81
  -9   0   6  543.58   36.93
   9   0  -6  564.83   43.54
  -9   0   5    2.52    3.52
   9   0  -5    1.49    3.38
  -9   0   4 1308.92   61.53
   9   0  -4 1376.12   72.75
  -9   0   3    4.71    4.51
   9   0  -3    5.07    6.05
  -9   0   2  131.17   18.32
   9   0  -2  143.92   21.70
   9   0  -1   -0.41    6.52
  -9   0   1    1.87    3.24
   9   0  -1    2.94    2.72
  -9   0   0 1378.57   68.19
   9   0   0 1433.02   75.99
   9   0   1   -0.64   10.39
  -9   0  -1   -3.55    5.27
   9   0   2   82.02   26.59
  -9   0  -2   25.39    5.50
  -9   0  -3   25.90   11.51
   9   0   3   -7.85    4.28
  -9   0  -4 1887.27   90.17
  -9   0  -5   -0.45    5.09
  -9   0  -6  125.89   22.28
  -9   0  -7   -1.83    6.37
  -9   0  -8  590.21   54.55
  -9   0  -8  692.81   67.88
  -9   0  -9   30.95   17.19
  -9   0  -9  -32.56   15.99
  -9   0 -10  344.77   48.54
  -9   0 -11   15.40   15.64
  -9   0 -12  215.87   40.56
  -9   0 -13    4.47   11.92
  -9   0 -14  361.16   54.41
  -9   0 -15    4.33    5.29
  -9   0 -16   60.86   23.03
  -9   0 -17    5.17    6.88
  -9   1  20   26.70   11.78
   9   1 -19   33.20   12.51
  -9   1  19   30.29   12.89
   9   1 -18   19.12    9.79
  -9   1  18    5.31    6.43
   9   1 -18    8.37    7.73
   9   1 -17  267.92   31.99
  -9   1  17  272.58   33.72
   9   1 -17  228.89   29.77
   9   1 -16   44.87   14.91
  -9   1  16   23.95   10.17
   9   1 -16   25.05    9.89
   9   1 -15  235.22   28.60
  -9   1  15  211.10   28.69
   9   1 -15  219.08   28.55
  -9   1  14   28.81   11.25
   9   1 -14   11.79    7.00
  -9   1  13  211.14   27.15
   9   1 -13  210.66   26.98
  -9   1  12   54.95   14.20
   9   1 -12   45.07   12.88
  -9   1  11  531.40   41.70
  -9  -1  11  479.13   33.84
   9  -1 -11  561.44   48.10
   9   1 -11  567.06   44.51
  -9   1  10    9.97    3.95
  -9  -1  10    2.46    2.25
   9  -1 -10   10.59    8.48
   9   1 -10   17.67    7.72
  -9   1   9   -1.02    5.36
  -9  -1   9    8.45    3.92
   9  -1  -9   16.88    8.41
   9   1  -9   12.27    7.39
   9   1  -8   36.96   15.63
  -9   1   8   24.36    7.45
  -9  -1   8   23.46    6.67
   9  -1  -8   29.15   10.41
   9   1  -8   16.68    7.82
   9   1  -7  872.73   80.49
  -9   1   7  880.68   52.78
  -9  -1   7  787.83   43.07
   9  -1  -7  903.39   59.99
   9   1  -7  928.41   58.01
   9   1  -6   28.05   16.80
  -9   1   6   27.11    8.92
   9  -1  -6   27.23    9.14
  -9  -1   6   32.02    8.05
   9   1  -6   31.96    9.52
   9   1  -5   18.43    8.12
  -9  -1   5   10.46    4.15
   9   1  -5   21.60   13.11
  -9   1   5   16.68    5.76
   9   1  -4   58.87   15.10
  -9  -1   4   47.39   10.17
   9   1  -4   62.98   21.56
  -9   1   4   46.56   11.69
   9  -1  -4   54.08   13.94
   9   1  -3 1070.39   92.15
  -9   1   3 1019.65   56.08
   9  -1  -3 1006.90   62.00
  -9  -1   3  965.89   49.80
  -9   1   2   57.03   14.18
   9   1  -2   76.07   25.43
  -9  -1   2   37.95    7.91
   9  -1  -2   50.91   13.03
   9   1  -1  303.15   50.19
  -9   1   1  259.44   27.26
   9  -1  -1  277.74   30.47
  -9  -1   1  278.52   25.93
  -9  -1   0   14.59    8.02
  -9   1   0   10.07    6.33
   9   1   0   -3.99   12.57
  -9   1   0    4.65    6.67
   9  -1   0    4.29    3.65
   9   1   1  607.21   73.82
  -9   1  -1  439.22   42.70
  -9   1  -1  536.97   41.28
   9  -1   1  489.44   40.83
  -9  -1  -1  573.56   41.31
   9   1   2  101.95   29.46
  -9   1  -2   90.61   16.74
  -9   1  -2   93.47   20.76
  -9  -1  -2   99.14   17.98
   9  -1   2   86.64   16.68
  -9  -1  -3  465.72   40.96
   9   1   3  483.43   66.59
  -9   1  -3  451.42   46.61
   9  -1   3  365.56   34.96
  -9   1  -3  444.47   38.32
  -9  -1  -4   33.85    9.29
   9   1   4   29.30   18.36
  -9   1  -4   39.91   14.57
  -9   1  -4   26.28    6.38
   9  -1   4   29.59    9.38
  -9  -1  -5  148.74   24.36
   9   1   5  195.33   41.95
  -9   1  -5  167.54   28.65
   9  -1   5  124.33   20.20
  -9   1  -5  183.80   26.40
  -9   1  -6   26.42   10.86
   9   1   6   14.46   15.33
  -9   1  -6   19.49   10.75
   9  -1   6   11.00    5.32
  -9   1  -7  701.93   55.70
   9   1   7  889.64   91.93
  -9   1  -7  773.07   67.47
   9   1   8   35.15   23.15
  -9   1  -8   27.18   10.88
  -9   1  -8   27.64   11.38
  -9   1  -9   46.55   14.69
   9   1   9   79.28   26.49
  -9   1  -9   43.41   14.02
  -9   1 -10   36.40   10.81
   9   1  10   58.44   23.94
  -9   1 -10   36.32   15.70
  -9   1 -11  574.46   58.53
   9   1  11  760.94   85.48
  -9   1 -11  622.36   64.31
   9   1  12   47.54   20.30
  -9   1 -12   25.26   11.03
   9   1  13   45.48   22.29
  -9   1 -13    8.96    5.67
  -9  -1 -13   34.02   19.53
   9   1  14    0.68    7.41
  -9   1 -14    8.59    8.46
  -9  -1 -14   15.30   16.58
  -9   1 -15  257.37   43.39
  -9  -1 -15  264.98   45.76
  -9   1 -16   35.96   18.06
  -9  -1 -16   25.25   18.05
  -9   1 -17   77.81   24.52
   9   2 -18   77.63   17.54
   9   2 -17   73.73   18.33
  -9   2  17   61.51   18.84
   9   2 -17   47.28   13.31
  -9   2  16    7.74    5.56
   9   2 -16   -1.80    3.93
   9   2 -15   38.00   13.45
  -9   2  15   47.92   15.62
   9   2 -15   28.55    9.93
   9   2 -14  181.95   25.35
  -9   2  14  243.20   32.10
   9   2 -14  189.33   26.19
   9   2 -13   99.57   20.03
  -9   2  13   87.51   20.37
   9   2 -13   67.10   15.14
  -9   2  12   18.34    9.45
   9   2 -12   27.41   10.54
  -9   2  11   22.16    7.66
   9   2 -11   16.60    8.43
  -9   2  10  369.11   36.54
   9   2 -10  361.42   36.08
  -9   2   9  321.77   34.58
   9   2  -9  306.90   33.63
   9   2  -8   83.57   18.28
  -9   2   8   95.38   17.77
   9   2  -8  100.48   18.54
   9   2  -7   16.66    7.98
   9   2  -7    7.95    2.75
  -9   2   7    9.87    6.64
   9   2  -6  253.42   32.07
  -9   2   6  273.44   30.55
   9   2  -5  139.65   24.07
  -9   2   5  152.52   22.33
   9   2  -4  263.48   34.07
  -9   2   4  291.33   30.92
   9   2  -3   58.00   15.46
   9  -2  -3   53.60   15.60
  -9   2   3   72.66   16.49
  -9   2   2   81.68   16.67
   9   2  -2   90.02   20.30
   9  -2  -2   80.80   17.19
   9   2  -1  145.17   27.05
  -9   2   1  148.64   22.89
   9  -2  -1  103.79   19.97
   9   2   0  441.27   48.74
   9  -2   0  307.94   33.81
  -9   2   0  452.41   39.14
  -9   2  -1   58.97   15.24
   9   2   1   83.95   20.89
   9  -2   1   41.61   12.09
  -9   2  -2    0.87    3.31
   9   2   2    3.49    3.36
   9  -2   2    5.57    6.09
   9   2   3   71.58   23.64
  -9   2  -3   58.95   15.54
   9   2   4  455.05   56.26
  -9   2  -4  460.36   43.09
   9   2   5  146.61   32.85
  -9   2  -5  141.31   22.79
  -9   2  -6   44.77   16.20
   9   2   6   39.12   20.67
  -9   2  -7   22.34   12.97
   9   2   7   22.30   13.61
  -9   2  -7    3.91    4.36
  -9   2  -8  215.17   32.78
   9   2   8  146.67   36.86
   9   2   9  108.04   33.63
  -9   2  -9   46.22   14.51
  -9   2  -9  147.45   28.37
  -9   2 -10  111.41   24.41
   9   2  10  101.21   33.74
  -9   2 -10   34.79   12.87
   9   2  11    7.83    6.54
  -9   2 -11    8.55    8.04
  -9   2 -11    2.24    3.28
   9   2  12   92.09   31.38
  -9   2 -12   47.42   15.89
  -9   2 -12   98.65   23.62
  -9   2 -13   68.48   20.49
   9   2  13   71.22   27.04
  -9   2 -13   38.69   14.63
   9   2  14   79.83   29.20
  -9   2 -14   50.93   18.18
   9   2  15   30.97   21.00
  -9   2 -15    0.88    3.79
  -9   2 -16    2.40    6.05
   9   3 -14   25.08   12.25
  -9   3  14    7.05    9.39
  -9   3  13   43.97   15.07
   9   3 -13   29.88   10.60
  -9   3  12  119.46   24.08
   9   3 -12   75.61   17.01
  -9   3  11   65.99   16.93
   9   3 -11   61.45   15.35
  -9   3  10   39.30   12.85
   9   3 -10   36.29   12.61
  -9   3   9   13.76    7.93
   9   3  -9   13.64    7.18
   9   3  -8   60.06   15.95
   9   3  -8   54.36   15.56
  -9   3   8   75.28   18.68
   9   3  -7  109.26   21.37
  -9   3   7  143.53   24.27
   9   3  -6   90.52   18.83
  -9   3   6  113.31   22.20
   9   3  -5    2.54    4.78
  -9   3   5   10.06    7.14
   9   3  -4   36.61   11.57
  -9   3   4   40.04   13.89
  -9   3   3  138.24   23.46
   9   3  -3   85.33   18.58
   9   3  -2  180.47   28.21
  -9   3   2  227.12   30.96
  -9   3   1   -2.60    1.43
   9   3  -1    7.91    4.60
  -9   3   0   13.82    8.56
   9   3   0   -4.32    7.47
  -9   3  -1  138.65   24.74
   9   3   1  104.88   22.19
   9   3   2  192.02   31.06
  -9   3  -2  232.54   32.19
   9   3   3   29.25   12.30
  -9   3  -3   33.39   10.03
   9   3   4   18.41    9.19
  -9   3  -4   25.84    7.16
   9   3   5   33.76   15.02
  -9   3  -5   28.11    8.45
  -9   3  -6  118.93   25.57
   9   3   6   86.56   23.31
  -9   3  -7  105.26   24.37
   9   3   7   73.53   22.70
  -9   3  -8   60.08   19.21
   9   3   8   43.44   18.95
   9   3   9   16.83   12.80
  -9   3  -9    8.28    4.65
  -9   3 -10   38.94   15.44
   9   3  10   29.40   18.82
   9   3  11   24.77   18.34
  -9   3 -11   53.39   18.31
   9   4  -8   -2.12    2.94
   9   4  -8    4.86    5.86
   9   4  -7    1.98    3.10
   9   4  -6    9.62    9.31
  -9   4   6   24.53   14.25
  -9   4   5  140.04   27.54
   9   4  -5   88.03   21.17
  -9   4   4    5.96    7.21
   9   4  -4   -2.16    3.75
  -9   4   4   -0.30    2.29
  -9   4   3   32.67   14.06
   9   4  -3   22.37   11.51
  -9   4   2    3.18    3.45
   9   4  -2    0.64    4.06
  -9   4   1   72.78   19.99
   9   4  -1   63.49   18.39
  -9   4   0    1.86    3.17
   9   4   0   14.97    9.91
  -9   4  -1   59.68   19.16
   9   4   1   55.48   17.23
   9   4   2    0.47    5.02
  -9   4  -2   -4.86    7.99
  -9   4  -3   23.94   10.42
  -9   4  -4    6.08    5.30
 -10   0  19   -0.58    3.19
 -10   0  18  108.42   21.34
 -10   0  17    1.35    3.91
 -10   0  16   42.34   13.03
  10   0 -16   44.51   14.83
 -10   0  15   11.81    8.36
  10   0 -15    4.85    7.35
 -10   0  14  440.54   38.91
  10   0 -14  466.31   46.23
 -10   0  13    9.37    7.59
  10   0 -13    5.28    7.71
 -10   0  12    2.22    3.11
  10   0 -12   16.08    8.30
 -10   0  11   -6.39    5.71
  10   0 -11    3.08    5.09
 -10   0  10  634.74   44.41
  10   0 -10  623.86   50.34
 -10   0   9    0.87    2.29
  10   0  -9    3.03    4.98
 -10   0   8  122.01   18.01
  10   0  -8  134.53   23.11
 -10   0   7    6.60    5.10
  10   0  -7    2.44    2.56
 -10   0   6  619.33   42.35
  10   0  -6  675.61   51.85
  10   0  -5    5.68    5.89
 -10   0   5   -0.84    4.10
 -10   0   4  107.16   16.86
  10   0  -4   89.05   17.43
 -10   0   3    3.17    5.48
  10   0  -3    3.32    5.92
 -10   0   2  343.37   31.35
  10   0  -2  335.29   36.07
 -10   0   1    6.53    4.56
  10   0  -1    6.64    5.30
  10   0   0  625.68   50.94
 -10   0   0  639.88   46.05
  10   0   1    5.75    6.77
 -10   0  -1   -6.80    6.75
 -10   0  -2  139.18   21.94
 -10   0  -3   17.94   10.47
 -10   0  -4 1047.49   66.86
 -10   0  -5   -4.49    2.86
 -10   0  -6   28.06   10.27
 -10   0  -7  -14.56    8.14
 -10   0  -8  712.28   61.90
 -10   0  -8  764.94   73.29
 -10   0  -9   -9.68   14.29
 -10   0  -9   19.27   16.85
 -10   0 -10   54.94   21.91
 -10   0 -11    9.18   12.82
 -10   0 -12  344.45   52.35
 -10   0 -13   21.22   15.27
 -10   0 -14  150.66   35.94
 -10   0 -15    0.31    8.48
 -10   0 -16   74.05   23.89
 -10   1  19    8.93    9.11
 -10   1  18   11.00    7.81
  10   1 -18    6.67    6.62
 -10   1  17  308.56   37.34
  10   1 -17  273.73   34.79
 -10   1  16   34.36   13.32
  10   1 -16   22.04    9.61
 -10   1  15   61.93   17.85
  10   1 -15   39.66   12.31
 -10   1  14   14.02    8.61
  10   1 -14    1.76    3.06
 -10   1  13  291.52   32.68
  10   1 -13  265.14   32.15
 -10   1  12   32.99    9.72
  10  -1 -12   38.15   14.30
  10   1 -12   44.26   13.41
 -10   1  11  212.55   27.22
  10  -1 -11  220.40   32.07
  10   1 -11  195.74   27.20
 -10   1  10   10.17    5.10
  10  -1 -10   19.43   10.27
  10   1 -10   22.22    9.08
 -10   1   9  325.47   32.94
  10  -1  -9  355.46   39.98
  10   1  -9  331.79   35.52
 -10   1   8   35.57   10.03
  10  -1  -8   35.38   13.27
  10   1  -8   47.52   13.43
  10   1  -7  579.08   67.23
 -10   1   7  456.72   39.02
  10  -1  -7  471.93   45.35
  10   1  -7  527.48   45.24
  10   1  -6   50.03   20.91
 -10   1   6   24.23    8.10
  10  -1  -6   17.60    8.33
  10   1  -6   23.43   10.35
  10   1  -5   44.85   20.56
 -10   1   5   34.72   11.85
  10  -1  -5   27.12    9.07
  10   1  -5   32.72   10.86
  10   1  -4   54.93   14.32
 -10  -1   4   46.11   10.22
  10   1  -4   58.32   24.57
  10  -1  -4   36.28   11.31
 -10   1   4   51.69   14.31
  10   1  -3 1145.18  102.38
 -10   1   3  957.78   57.06
  10  -1  -3  851.35   61.73
 -10  -1   3  854.84   50.77
  10   1  -3 1061.76   66.63
 -10   1   2  122.99   19.94
  10   1  -2  156.61   39.03
 -10  -1   2  108.82   16.21
  10  -1  -2  108.39   21.15
 -10  -1   1   23.88    9.26
 -10   1   1    8.46    6.41
  10   1  -1   10.11    6.56
  10  -1  -1    7.82    5.87
 -10  -1   0   21.48    8.70
 -10   1   0   10.59    6.32
  10   1   0   23.01   17.66
  10  -1   0   16.48    8.22
 -10  -1  -1  518.38   42.23
  10  -1   1  463.70   42.41
 -10   1  -1  505.57   42.96
 -10  -1  -2   37.13   11.10
  10   1   2    8.04    2.00
 -10   1  -2   21.59    6.23
  10  -1   2   26.92   11.13
 -10  -1  -3  103.83   19.53
 -10   1  -3  113.27   24.10
 -10   1  -3  110.05   19.36
  10  -1   3   95.51   18.54
  10   1   4    2.77    5.71
 -10  -1  -4    6.31    5.10
 -10   1  -4   20.75   11.08
  10  -1   4    7.40    6.08
 -10   1  -4   12.60    6.12
 -10  -1  -5  299.39   37.75
 -10   1  -5  335.55   43.24
  10  -1   5  224.20   28.94
 -10   1  -5  292.50   34.90
 -10   1  -6   69.63   18.92
  10   1   6   93.38   29.81
 -10   1  -6   89.03   22.30
  10  -1   6   53.20   14.39
 -10   1  -7  181.33   29.63
 -10   1  -7  174.86   32.02
 -10   1  -8   -3.29    3.97
  10   1   8    9.18   17.17
 -10   1  -8   -0.36    7.92
 -10   1  -9   91.76   22.11
 -10   1  -9  108.20   24.18
 -10   1 -10    5.14    2.22
 -10   1 -10   13.41    5.09
 -10   1 -11  394.90   50.05
 -10   1 -11  356.81   49.07
  10   1  12   40.28   22.47
 -10   1 -12   20.29    9.59
  10   1  13   27.17   17.98
 -10   1 -13   -8.67   11.03
 -10  -1 -13   23.59   17.97
 -10   1 -14   18.43   13.46
 -10  -1 -14   18.23   16.34
 -10   1 -15  155.60   34.23
 -10  -1 -15  153.83   34.85
 -10   1 -16   14.64   12.65
  10   2 -18   37.15   12.62
  10   2 -17    5.05    5.39
 -10   2  16   63.32   20.00
  10   2 -16   29.57   11.15
 -10   2  15   53.25   16.73
  10   2 -15   35.33   12.05
 -10   2  14  112.00   21.83
  10   2 -14  107.23   21.24
 -10   2  13   45.08   14.08
  10   2 -13   38.24   12.62
 -10   2  12    9.89    5.82
  10   2 -12   12.85    7.95
 -10   2  11   28.97    9.09
  10   2 -11   36.51   12.82
 -10   2  10  261.13   31.95
  10   2 -10  252.56   31.77
 -10   2   9  133.92   23.04
  10   2  -9  139.17   23.34
 -10   2   8   25.59    9.68
  10   2  -8   29.08   10.67
  10   2  -7    6.15   12.32
 -10   2   7    2.85    4.64
  10   2  -7   10.56    6.33
  10   2  -6  262.10   39.64
 -10   2   6  301.56   33.52
  10   2  -6  290.79   35.30
  10   2  -5  184.71   34.10
 -10   2   5  195.76   26.84
  10   2  -4  108.75   25.45
  10  -2  -4   88.09   21.24
 -10   2   4   87.57   17.47
 -10   2   3   18.34   10.35
  10   2  -3    7.59    6.53
  10  -2  -3   10.72    8.02
  10   2  -2  138.54   29.82
 -10   2   2  161.37   25.21
  10  -2  -2  110.95   22.20
  10   2  -1  145.67   31.61
 -10   2   1  162.31   24.93
  10  -2  -1  106.04   21.47
  10   2   0  204.82   37.98
 -10   2   0  228.77   29.36
  10  -2   0  125.32   22.92
 -10   2  -1   68.62   16.93
  10   2   1   80.82   24.60
  10  -2   1   34.90   12.01
  10   2   2   63.91   22.12
 -10   2  -2   85.98   18.09
  10   2   3  110.20   30.49
 -10   2  -3  117.06   21.96
  10   2   4  274.66   48.43
 -10   2  -4  304.09   36.56
 -10   2  -5  116.22   22.10
  10   2   5   99.80   31.55
 -10   2  -6   22.34   13.95
  10   2   6    1.34   12.46
 -10   2  -7   33.77   15.17
  10   2   7   22.18   17.04
 -10   2  -8  244.72   36.29
  10   2   8  198.38   44.70
  10   2   9   77.11   29.81
 -10   2  -9   83.55   21.92
 -10   2 -10   22.21   12.86
  10   2  10    5.57   11.83
  10   2  11    6.92   11.00
 -10   2 -11   -5.09   10.64
  10   2  12   95.86   30.49
 -10   2 -12   82.74   23.49
  10   2  13   68.81   28.96
 -10   2 -14   27.29   12.99
 -10   2 -15   -0.37    3.30
  10   3 -14    2.43    4.13
  10   3 -13   39.36   13.22
  10   3 -12   93.26   20.55
 -10   3  11   38.34   14.31
  10   3 -11   20.81    9.31
 -10   3  10   20.05   12.06
  10   3 -10   18.77    9.74
 -10   3   9   22.56   12.18
  10   3  -9   15.10    8.32
  10   3  -8   84.61   19.98
 -10   3   8  108.64   23.21
  10   3  -7   34.54   12.48
  10   3  -7   28.65   12.25
 -10   3   7   42.04   15.63
  10   3  -6   31.30   12.23
 -10   3   6   48.67   15.64
  10   3  -5    6.96    5.07
 -10   3   5   13.57   10.49
 -10   3   4  104.32   22.37
  10   3  -4   89.72   22.49
 -10   3   3  142.64   25.77
  10   3  -3   79.42   20.58
 -10   3   2  120.82   23.75
  10   3  -2   97.58   22.16
 -10   3   1    3.96    5.65
  10   3  -1    1.97    1.25
 -10   3   0   33.03   12.68
  10   3   0   17.14    8.03
 -10   3  -1   80.17   17.46
  10   3   1   95.05   23.55
  10   3   2  128.17   29.82
 -10   3  -2  151.59   27.70
  10   3   3   15.32   12.35
 -10   3  -3   12.49    5.81
  10   3   4    5.83    9.18
 -10   3  -4   -3.51    2.40
  10   3   5   67.12   21.87
 -10   3  -5   81.39   20.94
 -10   3  -6  174.23   31.17
  10   3   6  136.52   34.54
 -10   3  -7   53.56   19.11
  10   3   7   30.17   17.34
  10   3   8   10.60   13.32
 -10   3  -8   17.65   13.36
  11   0 -16  169.94   29.34
 -11   0  15   -7.02    7.60
  11   0 -15   11.79    9.26
 -11   0  14  136.64   21.62
  11   0 -14  174.32   29.44
 -11   0  13   -4.90    4.80
  11   0 -13   -0.61    3.63
 -11   0  12   73.05   16.04
  11   0 -12   81.32   19.43
 -11   0  11    0.86    1.66
  11   0 -11    6.24    4.05
 -11   0  10  464.31   39.94
  11   0 -10  487.93   46.98
 -11   0   9   -1.51    1.54
  11   0  -9    2.79    2.52
 -11   0   8   12.32    7.19
  11   0  -8    8.13    4.97
 -11   0   7    3.23    5.35
  11   0  -7    2.74    6.99
 -11   0   6  491.81   39.77
  11   0  -6  565.66   49.90
 -11   0   5    5.94    6.27
  11   0  -5    1.31    7.67
 -11   0   4   48.50   11.88
  11   0  -4   43.80   13.35
 -11   0   3    9.90    6.43
  11   0  -3    1.34    0.69
 -11   0   2  715.23   50.47
  11   0  -2  728.32   57.58
 -11   0   1   -6.58    6.55
  11   0  -1    4.74    5.52
  11   0   0  243.14   32.71
 -11   0   0  225.35   27.78
 -11   0  -1   -4.03    7.66
  11   0   1   -0.08    5.59
  11   0   2  213.14   30.65
 -11   0  -2  214.62   29.16
  11   0   3    4.10    6.54
 -11   0  -3   11.17    9.14
 -11   0  -4  321.15   38.02
 -11   0  -5    4.08    5.04
 -11   0  -6   55.29   15.38
 -11   0  -7   31.29   18.41
 -11   0  -7   -0.63    5.15
 -11   0  -8  427.99   50.11
 -11   0  -8  485.67   58.72
 -11   0  -9  -15.38   14.26
 -11   0  -9    3.37    9.04
 -11   0 -10   15.32   16.41
 -11   0 -11    4.16    7.92
 -11   0 -12  389.20   57.66
 -11   0 -13   -0.93    0.75
 -11   0 -14   39.58   18.57
 -11   1  17  132.82   25.33
  11   1 -17  129.00   25.55
 -11   1  16   29.36   12.18
  11   1 -16   20.85   10.93
 -11   1  15    7.25    4.53
  11   1 -15    0.45    2.20
 -11   1  14   -4.27    6.48
  11   1 -14    7.60    4.48
 -11   1  13  240.66   31.55
  11   1 -13  234.74   32.10
 -11   1  12   27.03    9.48
  11  -1 -12   52.32   18.06
  11   1 -12   46.23   14.83
 -11   1  11   60.28   14.82
  11  -1 -11   81.12   20.35
  11   1 -11   62.71   16.51
 -11   1  10    6.80    5.15
  11  -1 -10   14.43   11.39
  11   1 -10   -1.99    5.43
 -11   1   9  303.21   33.20
  11  -1  -9  296.21   38.53
  11   1  -9  312.84   37.07
 -11   1   8   62.07   15.00
  11  -1  -8   67.08   18.11
  11   1  -8   79.00   18.23
 -11   1   7  201.91   26.43
  11  -1  -7  204.48   31.72
  11   1  -7  224.68   31.37
  11   1  -6    8.14    6.24
  11  -1  -6    5.87    2.36
 -11   1   6   13.55    8.55
  11   1  -6   10.98    5.89
  11   1  -5  241.66   44.73
 -11   1   5  158.73   23.91
  11  -1  -5  167.18   27.41
  11   1  -5  181.11   28.43
 -11   1   4   22.85   10.13
  11   1  -4   47.25   22.09
  11  -1  -4   21.57    9.73
  11   1  -4   25.36   11.21
 -11   1   3  523.89   44.37
  11  -1  -3  519.63   49.35
  11   1  -3  638.59   54.02
  11   1  -2   12.64    8.17
 -11   1   2   19.75    8.79
  11   1  -2   21.16   13.47
  11  -1  -2   18.94    9.29
 -11   1   1   20.13    8.85
  11   1  -1   16.48   12.67
  11  -1  -1   20.65   10.31
 -11   1   0    0.11    1.59
  11   1   0   30.86   16.76
  11  -1   0   16.37    8.24
  11  -1   1  463.12   45.88
 -11   1  -1  570.30   48.40
 -11   1  -2   19.33    7.22
  11  -1   2   29.52   11.30
 -11   1  -3    2.10    2.15
  11  -1   3    9.68    6.99
 -11   1  -4   21.82   13.63
  11   1   4   31.93   19.63
  11  -1   4    9.26    5.72
  11  -1   5  349.25   38.91
 -11   1  -5  561.83   50.94
  11   1   6   71.89   28.21
 -11   1  -6   54.25   17.51
  11   1   7  111.94   33.39
 -11   1  -7   89.20   21.99
 -11   1  -8    1.44    3.28
  11   1   8   13.63   11.31
 -11   1  -8    3.67    7.27
  11   1   9  267.51   51.86
 -11   1  -9  190.91   34.44
 -11   1  -9  159.08   32.09
 -11   1 -10   37.81   15.45
  11   1  10   57.03   26.07
 -11   1 -10   15.76    5.96
  11   1  11  233.91   49.18
 -11   1 -11  160.31   31.44
 -11   1 -11  137.41   30.09
 -11   1 -12  -14.49   12.63
 -11  -1 -12   10.64   13.30
 -11   1 -13   42.50   16.45
 -11  -1 -13   62.24   26.42
 -11   1 -14    9.35   12.34
  11   2 -15   57.01   15.91
 -11   2  14   95.75   21.74
  11   2 -14   77.17   18.43
 -11   2  13   18.29    9.42
  11   2 -13   12.73    8.25
 -11   2  12   48.81   14.37
  11   2 -12   40.44   14.03
 -11   2  11   66.60   17.16
  11   2 -11   51.36   15.23
 -11   2  10  221.39   30.09
  11   2 -10  197.84   29.95
 -11   2   9   37.97   12.71
  11   2  -9   31.89   12.22
 -11   2   8    1.80    4.59
  11   2  -8   -2.52    3.95
 -11   2   7   54.79   15.69
  11   2  -7   61.64   17.25
  11   2  -6  195.39   40.22
 -11   2   6  266.59   33.14
  11   2  -6  254.99   34.75
 -11   2   5   76.61   18.39
  11   2  -5   73.50   18.98
  11   2  -5   84.29   28.05
  11  -2  -5   59.53   17.79
 -11   2   4   17.79    9.65
  11   2  -4    6.48    7.23
  11  -2  -4    5.51    7.95
 -11   2   3   18.22    9.14
  11   2  -3    5.44    4.54
  11  -2  -3   16.61   10.50
 -11   2   2  157.33   24.58
  11   2  -2  154.16   36.97
  11  -2  -2  101.47   22.62
 -11   2   1  110.78   21.78
  11   2  -1  113.94   31.31
  11  -2  -1   70.66   18.96
 -11   2   0   83.63   19.46
  11   2   0   48.27   23.49
  11  -2   0   31.13   12.87
  11   2   1   -0.65    9.59
 -11   2  -1    7.66    4.95
  11   2   2  130.17   34.81
 -11   2  -2  150.86   26.29
  11   2   3   83.12   27.86
 -11   2  -3  103.18   20.90
  11   2   4  126.64   35.72
 -11   2  -4  149.13   25.80
 -11   2  -5   56.08   17.50
  11   2   5   17.09    7.15
 -11   2  -6   36.84   15.61
  11   2   6   32.05   18.73
  11   2   7   36.08   21.04
 -11   2  -7   25.01   14.44
  11   2   8  175.86   44.61
 -11   2  -8  195.26   33.40
 -11   2  -9   18.62   12.22
  11   2   9   24.98   22.42
 -11   2 -10    7.93    5.58
  11   2  10   12.89   11.74
  11   3 -11   -4.40    6.13
  11   3 -10    2.87    6.57
  11   3  -9   74.47   19.73
 -11   3   8  102.92   24.05
  11   3  -8  102.17   23.73
  11   3  -7   -1.75    4.73
 -11   3   7   13.85   10.12
 -11   3   6   31.82   14.24
  11   3  -6   24.15   13.76
 -11   3   5   58.16   17.40
  11   3  -5   23.41   11.99
 -11   3   4  124.86   25.15
  11   3  -4  116.89   28.56
 -11   3   3   63.96   19.51
  11   3  -3   37.33   16.79
 -11   3   2   64.60   19.70
  11   3  -2   58.44   21.24
 -11   3   1   21.21    9.88
  11   3  -1    8.50    9.76
 -11   3   0   48.79   16.29
  11   3   0   64.81   22.77
  11   3   1   32.19   15.04
 -11   3  -1   37.98   11.36
  11   3   2   37.93   17.91
 -11   3  -2   49.87   16.31
  11   3   3    1.59    7.41
 -11   3  -3   -8.52   10.21
  11   3   4    5.62    6.11
 -11   3  -4    2.24    8.83
  11   3   5   37.31   19.91
  12   0 -14   84.25   21.58
  12   0 -13    6.40    8.78
  12   0 -12  213.91   33.20
 -12   0  11    3.25    6.18
  12   0 -11    5.72    8.36
 -12   0  10  215.82   27.94
  12   0 -10  240.76   34.29
 -12   0   9    6.81    6.47
  12   0  -9    6.81    7.22
  12   0  -8  152.16   26.94
 -12   0   8  128.06   21.10
 -12   0   7    3.60    5.19
  12   0  -7    7.93    8.48
 -12   0   6  424.78   38.54
  12   0  -6  465.17   47.91
 -12   0   5    4.23    5.89
  12   0  -5    5.23    5.57
 -12   0   4    0.07    4.27
  12   0  -4    7.80    6.83
 -12   0   3   -3.85    1.60
  12   0  -3    2.66    4.36
  12   0  -2  506.47   49.89
 -12   0   2  471.97   43.21
 -12   0   1   -3.70    6.57
  12   0  -1    7.27    3.65
 -12   0   0   20.85    6.52
  12   0   0   34.54   12.97
 -12   0  -1   17.97   10.36
  12   0   1    3.74    7.03
  12   0   2  318.87   39.69
 -12   0  -2  342.92   38.73
 -12   0  -3    5.24    9.20
  12   0   3   -0.62    2.51
  12   0   4   92.14   21.16
 -12   0  -4   99.74   22.45
  12   0   5    5.79    5.26
 -12   0  -5   -4.46    6.27
 -12   0  -6  161.31   29.46
 -12   0  -6  181.19   37.14
 -12   0  -7   -8.50    9.22
 -12   0  -7   17.08   15.17
 -12   0  -8  122.17   27.62
 -12   0  -8  154.59   34.21
 -12   0  -9   10.54   13.54
 -12   0 -10   64.67   24.06
 -12   0 -11    9.40   11.74
 -12   0 -12  158.34   36.14
 -12   1  16    0.33    1.71
 -12   1  15    9.34    7.22
 -12   1  14    9.44    6.18
  12   1 -14    2.62    4.48
 -12   1  13  188.81   29.44
  12   1 -13  179.47   29.67
 -12   1  12   12.61    7.03
  12  -1 -12   21.36   12.10
  12   1 -12    8.84    5.85
 -12   1  11   -1.94    2.79
  12  -1 -11    1.10    5.84
  12   1 -11    7.13    5.80
 -12   1  10   13.33    7.79
  12  -1 -10   13.06   11.51
  12   1 -10    5.35    4.66
 -12   1   9  252.48   32.57
  12  -1  -9  301.73   41.01
  12   1  -9  289.22   37.06
  12  -1  -8   23.19   11.17
 -12   1   8   31.56   13.04
  12   1  -8   19.05    9.12
  12  -1  -7   53.67   17.46
 -12   1   7   31.28   10.93
  12   1  -7   50.19   15.16
 -12   1   6    3.60    6.70
  12  -1  -6   13.60   10.28
  12   1  -6   11.02    7.95
  12   1  -5  357.73   52.98
 -12   1   5  273.14   32.91
  12  -1  -5  246.06   35.53
  12   1  -5  274.82   36.71
 -12   1   4   47.14   14.40
  12   1  -4   58.54   22.25
  12  -1  -4   33.26   12.49
  12   1  -4   43.50   14.83
 -12   1   3  110.41   20.43
  12   1  -3  178.67   40.11
  12  -1  -3   94.45   21.35
  12   1  -3  111.79   23.39
  12   1  -2    5.18    5.47
 -12   1   2   11.35    7.94
  12   1  -2   21.02   15.81
  12  -1  -2   -0.20    3.99
  12   1  -1   84.13   19.73
 -12   1   1  106.45   20.37
  12  -1  -1   82.33   19.98
 -12   1   0    9.92    3.62
  12  -1   0   20.29   10.53
  12  -1   1  172.74   28.75
 -12   1  -1  248.96   31.97
 -12   1  -2   18.99    8.16
  12  -1   2   12.02    7.55
 -12   1  -3   46.64   16.40
  12  -1   3   17.91    9.87
 -12   1  -4   18.95   11.29
  12   1   4   44.33   24.79
  12   1   5  564.47   74.25
 -12   1  -5  347.91   43.30
  12   1   6   18.78   15.87
 -12   1  -6   30.97   14.68
  12   1   7   33.67   21.24
 -12   1  -7   13.81    4.60
 -12   1  -8    5.88    7.84
  12   1   8    9.21   12.09
  12   1   9  240.32   49.97
 -12   1  -9  146.93   30.55
 -12   1 -10   25.34   12.16
 -12  -1 -11   28.33   18.90
 -12   2  12   66.04   18.57
  12   2 -12   51.10   16.04
 -12   2  11   59.28   18.04
  12   2 -11   50.78   16.38
 -12   2  10   80.84   20.61
  12   2 -10   77.29   19.98
 -12   2   9   43.97   14.59
  12   2  -9   38.07   15.20
 -12   2   8   29.40   12.50
  12   2  -8   39.54   14.93
 -12   2   7   37.63   14.75
  12   2  -7   32.86   12.41
 -12   2   6  123.91   23.31
  12   2  -6  132.76   26.43
  12   2  -5   37.05   14.44
 -12   2   5   29.32   12.76
  12   2  -5   23.04   16.34
  12  -2  -5   27.11   13.27
  12   2  -4   14.03    6.82
 -12   2   4    4.02    7.11
  12   2  -4    7.90    8.28
  12  -2  -4    8.11    6.53
 -12   2   3   57.14   17.57
  12   2  -3   30.97   20.04
  12  -2  -3   24.88   11.89
  12   2  -2  218.03   49.17
 -12   2   2  271.43   35.54
  12  -2  -2  151.60   28.99
 -12   2   1  124.37   25.15
  12   2  -1   92.96   33.84
  12   2   0   -1.07   11.85
 -12   2   0    3.61    1.49
  12   2   1  -17.78   15.06
 -12   2  -1    6.48    6.20
  12   2   2  111.15   35.44
 -12   2  -2  117.67   22.73
  12   2   3   60.55   28.71
 -12   2  -3   68.21   17.79
 -12   2  -4   48.45   19.12
  12   2   4   13.95    8.13
 -12   2  -5   11.11   12.58
  12   2   5  -18.75   19.90
 -12   2  -6   50.35   18.75
  12   2   6   52.41   26.87
  12   2   7   70.99   32.38
 -12   2  -7  101.25   24.30
  12   3  -5   33.14   17.19
  12   3  -4   53.82   22.33
  12   3  -3   11.33   11.37
  12   3  -2   15.30   15.67
  12   3  -1   -2.77    2.69
  12   3   0   54.18   25.48
  13   0 -11    3.90    6.21
  13   0 -10   65.26   18.07
  13   0  -9   -0.64    4.94
  13   0  -8  104.49   23.08
  13   0  -7    0.53    3.60
  13   0  -6  180.95   31.80
  13   0  -5    7.70    8.86
  13   0  -4   41.88   14.63
 -13   0   3   -1.75    4.40
  13   0  -3    0.25    2.93
  13   0  -2  349.33   43.44
 -13   0   2  317.57   36.94
 -13   0   1   -9.44    9.47
  13   0  -1    6.00    8.03
 -13   0   0    9.29    8.62
  13   0   0    9.33    6.91
 -13   0  -1   12.83   10.07
  13   0   1   -1.27    5.41
  13   0   2  251.14   36.93
 -13   0  -2  287.33   37.71
 -13   0  -3   -2.16    4.33
  13   0   3    6.84    9.29
 -13   0  -4   45.74   15.90
  13   0   4   41.73   16.38
 -13   0  -5    0.83    3.35
  13   0   5    6.58    5.09
 -13   0  -6  175.15   32.62
  13   0   6  145.83   28.08
 -13   0  -7   -2.63    8.24
 -13   0  -8   68.50   20.47
 -13   1  13   75.83   18.41
 -13   1  12    3.71    4.44
 -13   1  11   18.88   10.57
  13  -1 -11   29.89   14.61
  13  -1 -10   26.54   14.47
 -13   1  10   18.80   10.92
  13   1 -10   10.76    8.21
 -13   1   9  223.31   31.54
  13  -1  -9  228.44   38.03
  13   1  -9  217.03   34.24
 -13   1   8   17.06   10.20
  13  -1  -8    7.86    6.67
  13   1  -8   10.32    8.71
 -13   1   7   15.61   10.22
  13  -1  -7   11.93    7.91
  13   1  -7   28.86   13.50
 -13   1   6   27.92   12.58
  13  -1  -6   24.39   12.69
  13   1  -6   27.95   12.91
 -13   1   5  207.93   29.52
  13   1  -5  222.70   34.82
  13  -1  -5  176.84   31.92
 -13   1   4   38.31   13.63
  13   1  -4   38.01   17.33
  13  -1  -4   11.67    8.31
  13   1  -4   13.05    9.89
 -13   1   3   17.99    9.90
  13   1  -3   50.45   22.58
  13  -1  -3   16.59   10.25
  13   1  -3   21.20   12.02
  13   1  -2    8.36    8.99
 -13   1   2   -0.08    4.41
  13  -1  -2    4.87    4.73
  13   1  -2    3.29    6.74
 -13   1   1  144.02   24.85
  13  -1  -1  110.38   23.81
  13   1  -1  140.70   28.71
  13   1   0   25.23   12.55
  13   1   0   28.58   17.49
 -13   1   0   16.96    5.82
  13  -1   0   19.55   10.70
  13   1   1   99.53   23.62
  13   1   1  163.76   38.78
 -13   1  -1  115.20   22.83
  13  -1   1   76.06   20.98
 -13   1  -2   17.03    7.74
  13   1   2    6.67    9.19
  13  -1   2   -0.82    4.18
 -13   1  -3   93.00   22.64
  13   1   3  119.62   34.47
 -13   1  -4   31.69   14.73
  13   1   4   45.43   22.10
  13   1   5  247.55   50.80
 -13   1  -5  131.37   28.09
  13   1   6   13.57   18.49
 -13   1  -6   11.98    8.71
 -13   1  -7   11.92    8.67
 -13   1  -8    9.76    6.84
 -13   2   8  121.02   25.61
 -13   2   7   31.46   14.63
 -13   2   6   38.32   14.03
 -13   2   5   15.48   11.50
  13  -2  -5   12.48    9.99
  13   2  -5   13.24    9.47
  13   2  -4   22.97   12.11
 -13   2   4   27.75   11.78
  13   2  -4   21.26   14.51
  13  -2  -4   19.59   13.36
  13   2  -3   38.10   15.21
 -13   2   3   50.56   15.63
  13   2  -3   48.41   27.95
  13  -2  -3   19.52   12.02
 -13   2   2  128.73   25.35
  13   2  -2  116.10   38.68
  13   2  -1   16.76   11.96
 -13   2   1   19.99    9.88
  13   2   0    4.49   10.22
 -13   2   0   -2.62    5.62
  13   2   1    9.42   12.05
 -13   2  -1   18.88    9.89
  13   2   2   87.69   30.47
 -13   2  -2   92.82   22.00
  13   2   3   41.55   24.14
  14   0  -7    0.61    3.59
  14   0  -6   12.99    9.88
  14   0  -5    7.75    8.87
  14   0  -4  117.19   26.18
  14   0  -3    3.35    5.10
  14   0  -2  129.74   27.14
  14   0  -1    0.97    2.70
  14   0   0   22.51   12.18
  14   0   1   -7.89    7.89
  14   0   2   95.41   23.60
  14   0   3   -2.33    5.79
  14   0   4    4.74    4.70
  14   0   5   -2.29    0.69
 -14   1  10   17.69   10.64
 -14   1   9  106.54   22.79
 -14   1   8   14.61   10.46
 -14   1   7    8.36    6.26
  14  -1  -7   13.89    8.95
 -14   1   6    5.74    5.44
  14  -1  -6    1.27    2.82
 -14   1   5  136.15   25.89
  14  -1  -5  126.60   28.52
 -14   1   4    6.38    1.99
  14  -1  -4    5.27    5.89
  14   1  -4   13.88   10.99
 -14   1   3   -1.27    5.78
  14  -1  -3    0.23    1.81
  14   1  -3    5.21    5.97
 -14   1   2    8.07    5.15
  14  -1  -2    2.63    5.81
  14   1  -2    5.06    6.09
 -14   1   1  146.68   27.06
  14  -1  -1  120.22   26.70
  14   1  -1  164.23   31.87
 -14   1   0   -2.19    7.26
  14  -1   0    3.79    3.48
  14   1   0   11.54    9.89
 -14   1  -1   22.02    9.18
  14   1   1   23.68   12.87
  14   1   2   10.76    9.68
 -14   1  -2    5.31    9.22
  14   1   3   83.05   23.06
 -14   1  -3   81.46   22.27
  14   1   4   14.04    9.18
 -14   1  -4   33.88   16.05
TITL friz40 in P2(1)/c
REM P2(1)/c (#14 in standard setting)
CELL 0.71073  10.073147   3.745761  16.980492  90.0000  95.8081  90.0000
ZERR    3.00   0.000431   0.000179   0.000628   0.0000   0.0039   0.0000
LATT  1
SYMM -x, y+1/2,-z+1/2
SFAC C H N O
UNIT 33.00 30.00 3.00 3.00
TREF
HKLF 4
END
_computing_structure_solution     'SHELXT 2014/4 (Sheldrick, 2014)'
;
_shelx_hkl_checksum     14816
_shelx_res_file
;
TITL friz40_a.res in P2(1)/c
    shelx.res
    created by SHELXL-2018/1 at 09:54:05 on 28-Jan-2020
REM Old TITL friz40 in P21/c #14
REM SHELXT solution in P2(1)/c
REM R1 0.106, Rweak 0.052, Alpha 0.014, Orientation as input
REM Formula found by SHELXT: C7 N2 O Tl
rem SIMU 0.02 0.03 1.7 Tl2 Tl1
rem SIMU 0.02 0.04 1.7 Tl1 Tl2
rem ISOR 0.01 0.01 Tl2
CELL 0.71073 10.073147 3.745761 16.980492 90 95.8081 90
ZERR 4 0.000431 0.000179 0.000628 0 0.0039 0
LATT 1
SYMM -X,0.5+Y,0.5-Z
SFAC C H N O Tl
UNIT 12 8 16 12 4
EQIV $1 1-X,-Y,1-Z
EQIV $2 1-X,-0.5+Y,1.5-Z
L.S. 4
PLAN  30
TEMP 24.85
HTAB N4 N3_$1
HTAB N4 N1_$2
CONN 10 3.5 Tl1
BOND $H
LIST 4
MORE -1
CONF
fmap 2
acta
HTAB 2
OMIT 0 55
OMIT -12 3 1
OMIT 8 1 14
OMIT -1 1 5
OMIT 6 3 16
OMIT 7 3 16
OMIT 2 1 24
OMIT -1 1 4
OMIT 0 1 2
OMIT 4 0 12
OMIT 1 0 2
OMIT 1 1 0
REM <olex2.extras>
REM <HklSrc "%.\\shelx.hkl">
REM </olex2.extras>
WGHT    0.062900
FVAR       0.28650
TL1   5    0.058801    0.451831    0.860583    11.00000    0.02811    0.04194 =
         0.02402   -0.00084    0.00185    0.00530
O2    4    0.116374    0.427854    0.718654    11.00000    0.01913    0.04662 =
         0.02387   -0.00173    0.00395    0.00232
O1    4    0.285059    0.077921    0.820967    11.00000    0.02607    0.05269 =
         0.02338    0.00552    0.00446    0.00145
O3    4    0.237516    0.492364    0.494609    11.00000    0.02963    0.04938 =
         0.02256    0.00311    0.00246    0.00129
N2    3    0.180944    0.510440    0.564223    11.00000    0.02806    0.04012 =
         0.02153    0.00297    0.00269    0.00357
N1    3    0.324542    0.148314    0.745041    11.00000    0.02708    0.04087 =
         0.02276    0.00235    0.00497    0.00456
C1    1    0.229799    0.318916    0.701324    11.00000    0.03168    0.02396 =
         0.02160   -0.00392    0.00299   -0.00241
N4    3    0.496646    0.110290    0.620706    11.00000    0.03060    0.04397 =
         0.02870   -0.00069    0.01116    0.00793
AFIX   3
H4A   2    0.528766   -0.041040    0.583376    11.00000   -1.20000
H4B   2    0.482666    0.024160    0.675476    11.00000   -1.20000
AFIX   0
N3    3    0.364771    0.327898    0.507031    11.00000    0.02814    0.04231 =
         0.02847    0.00161    0.00004    0.00883
C2    1    0.265310    0.367070    0.618468    11.00000    0.02033    0.02885 =
         0.03009   -0.00528   -0.00112   -0.00197
C3    1    0.382782    0.253636    0.583899    11.00000    0.02306    0.02951 =
         0.02004   -0.00616    0.00027   -0.00373
HKLF 4
REM  friz40_a.res in P2(1)/c
REM R1 =  0.0450 for    1320 Fo > 4sig(Fo)  and  0.0501 for all    1452 data
REM    100 parameters refined using      0 restraints
END
WGHT      0.0629      0.0000
REM Instructions for potential hydrogen bonds
HTAB N4 N3_$1
HTAB N4 N1
HTAB N4 N1_$2
REM Highest difference peak  6.168,  deepest hole -2.231,  1-sigma level  0.355
Q1    1   0.0613  0.6633  0.8586  11.00000  0.05    6.17
Q2    1   0.0598  0.1630  0.8608  11.00000  0.05    2.49
Q3    1   0.0969  0.5817  0.7129  11.00000  0.05    1.11
Q4    1   0.0402  0.9466  0.8612  11.00000  0.05    1.07
Q5    1   0.2272  0.6066  0.4045  11.00000  0.05    0.94
Q6    1   0.1010  0.5971  0.9227  11.00000  0.05    0.90
Q7    1   0.0272  0.2412  0.7411  11.00000  0.05    0.90
Q8    1   0.1318  0.5215  0.4330  11.00000  0.05    0.79
Q9    1   0.0425  0.7033  0.7371  11.00000  0.05    0.75
Q10   1   0.3193 -0.1702  0.7378  11.00000  0.05    0.70
Q11   1   0.2220  0.6924  0.6921  11.00000  0.05    0.70
Q12   1   0.2644  0.2473  0.4835  11.00000  0.05    0.69
Q13   1  -0.0767  0.4934  0.8570  11.00000  0.05    0.68
Q14   1   0.2321  0.7648  0.4957  11.00000  0.05    0.67
Q15   1   0.1684  0.3029  0.4578  11.00000  0.05    0.66
Q16   1   0.3001 -0.1886  0.8226  11.00000  0.05    0.66
Q17   1   0.1858  0.4541  0.8582  11.00000  0.05    0.65
Q18   1   0.2437  0.3195  0.4984  11.00000  0.05    0.65
Q19   1   0.1586  0.7934  0.4600  11.00000  0.05    0.60
Q20   1   0.2022  0.4894  0.9408  11.00000  0.05    0.60
Q21   1   0.3141  0.4659  0.8173  11.00000  0.05    0.60
Q22   1   0.1841  0.0679  0.5762  11.00000  0.05    0.58
Q23   1   0.1494 -0.0953  0.7013  11.00000  0.05    0.58
Q24   1   0.2272 -0.0942  0.7328  11.00000  0.05    0.58
Q25   1   0.3762  0.6942  0.5057  11.00000  0.05    0.58
Q26   1   0.1361  0.2264  0.7593  11.00000  0.05    0.57
Q27   1  -0.0334  0.6722  0.8220  11.00000  0.05    0.57
Q28   1   0.3394  0.0504  0.4591  11.00000  0.05    0.56
Q29   1   0.0965  0.2515  0.7765  11.00000  0.05    0.55
Q30   1   0.4025 -0.2033  0.6012  11.00000  0.05    0.55
;
_shelx_res_checksum     98613
