# Supplementary material for: Crystal structure of poly[(μ3-4-amino-1,2,5-oxa­diazole-3-hydroxamato)thallium(I)]
Source: Acta Crystallogr E Crystallogr Commun. 2020 Feb 11;76(Pt 3):328–31. doi: 10.1107/S2056989020001577 (PMC7057383; doi:10.1107/S2056989020001577)
Supplement: Supplementary file 2 [file e-76-00328-Isup2.hkl]

data_I                                                                          
_shelx_title ' friz40_a.res in P2(1)/c'                                         
_shelx_refln_list_code          4                                               
_shelx_F_calc_maximum      344.56                                               
_exptl_crystal_F_000       612.00                                               
_reflns_d_resolution_high  0.7697                                               
                                                                                
loop_                                                                           
 _space_group_symop_operation_xyz                                               
 'x, y, z'                                                                      
 '-x, y+1/2, -z+1/2'                                                            
 '-x, -y, -z'                                                                   
 'x, -y-1/2, z-1/2'                                                             
                                                                                
_cell_length_a    10.0731                                                       
_cell_length_b     3.7458                                                       
_cell_length_c    16.9805                                                       
_cell_angle_alpha  90.000                                                       
_cell_angle_beta   95.808                                                       
_cell_angle_gamma  90.000                                                       
                                                                                
_shelx_F_squared_multiplier     1.000                                           
                                                                                
loop_                                                                           
 _refln_index_h                                                                 
 _refln_index_k                                                                 
 _refln_index_l                                                                 
 _refln_F_squared_calc                                                          
 _refln_F_squared_meas                                                          
 _refln_F_squared_sigma                                                         
 _refln_observed_status                                                         
   2   0   0      16064.30      14300.96      1502.66 o                         
   3   0   0      13433.16      14523.80      1269.33 o                         
   4   0   0       1697.31       1645.12       168.67 o                         
   5   0   0       6609.90       7962.95      1335.79 o                         
   6   0   0      13699.28      15624.46      2518.68 o                         
   7   0   0      24341.02      28383.64      4380.09 o                         
   8   0   0      13871.81      14714.22      2852.85 o                         
   9   0   0      16463.32      17097.14       618.30 o                         
  10   0   0       7491.92       7718.71       416.17 o                         
  11   0   0       2889.70       2840.25       257.96 o                         
  12   0   0        497.61        307.46        83.39 o                         
  13   0   0          4.56        113.45        65.68 o                         
   2   1   0        153.62        187.66        13.25 o                         
   3   1   0       3405.84       3185.74        84.20 o                         
   4   1   0       6792.10       6375.98       213.21 o                         
   5   1   0       2707.47       2684.82       101.95 o                         
   6   1   0       2278.32       2154.58       103.63 o                         
   7   1   0        268.71        244.69        49.10 o                         
   8   1   0         95.89        134.26        43.59 o                         
   9   1   0         57.56         76.95        32.06 o                         
  10   1   0        177.76        201.11        51.37 o                         
  11   1   0        168.11         58.62       121.49 o                         
  12   1   0        350.45        153.17        63.17 o                         
   0   2   0      31965.71      31759.87       684.08 o                         
   1   2   0      27043.66      27361.40       373.26 o                         
   2   2   0       9744.85       9788.26       168.13 o                         
   3   2   0       1288.75       1220.24        70.15 o                         
   4   2   0        577.09        604.24        56.34 o                         
   5   2   0       2249.70       2180.12       110.45 o                         
   6   2   0       5212.81       4822.17       351.94 o                         
   7   2   0       6241.25       6267.67       384.19 o                         
   8   2   0       8002.04       7372.16       485.27 o                         
   9   2   0       5248.02       4846.25       539.69 o                         
  10   2   0       2533.53       2257.47       353.11 o                         
  11   2   0        862.64        667.94       169.58 o                         
   1   3   0       1842.79       1856.48        81.26 o                         
   2   3   0       4481.56       4205.21       168.71 o                         
   3   3   0       5354.60       4975.60       291.51 o                         
   4   3   0       8329.17       8473.56       375.68 o                         
   5   3   0       6502.24       6814.80       349.00 o                         
   6   3   0       2007.90       2169.06       204.49 o                         
   7   3   0       1411.76       1804.68       197.19 o                         
   8   3   0        314.64        448.37       108.36 o                         
   9   3   0         10.99         50.35       110.50 o                         
  10   3   0        273.67        283.87        96.79 o                         
   0   4   0        486.64        323.58       109.40 o                         
   1   4   0        632.79        523.49        99.59 o                         
   2   4   0        228.93        230.11        53.51 o                         
   3   4   0         14.89         22.84        21.77 o                         
   4   4   0         61.79        127.72        41.86 o                         
   5   4   0          7.20         21.39        18.36 o                         
   6   4   0        314.82        319.45        98.69 o                         
   7   4   0        389.27        392.63       104.46 o                         
 -12   1   1       1278.19       1121.03       140.83 o                         
 -11   1   1        168.63        235.22        72.29 o                         
 -10   1   1        118.54        140.60        41.01 o                         
  -9   1   1       3403.65       3352.68       185.63 o                         
  -8   1   1       9274.58       9419.31       293.60 o                         
  -7   1   1      16318.55      16162.35       370.98 o                         
  -6   1   1      25378.56      26252.75       478.86 o                         
  -5   1   1      33978.96      36209.23       506.14 o                         
  -4   1   1      18225.68      18808.81       455.23 o                         
  -3   1   1      12425.18      13506.97       237.61 o                         
  -2   1   1        103.98         93.56        10.89 o                         
  -1   1   1       3225.67       3435.39       109.35 o                         
   0   1   1      10519.22      10483.56       391.75 o                         
   1   1   1      43607.43      45158.06       558.30 o                         
   2   1   1     118723.31     117321.38      1589.44 o                         
   3   1   1      54970.61      56467.51      1087.49 o                         
   4   1   1      21209.08      22725.49       398.11 o                         
   5   1   1       7173.51       7663.60       219.15 o                         
   6   1   1       2739.75       2627.00       120.60 o                         
   7   1   1       1340.86       1423.32       119.33 o                         
   8   1   1       5223.60       5534.71       230.63 o                         
   9   1   1       6440.28       6378.60       323.46 o                         
  10   1   1       6574.54       6054.53       299.15 o                         
  11   1   1       6999.00       6328.01       652.88 o                         
  12   1   1       3090.94       2604.24       464.29 o                         
 -11   2   1       1349.90       1181.95       163.80 o                         
 -10   2   1       1973.09       1683.43       183.09 o                         
  -9   2   1       1686.15       1608.00       166.64 o                         
  -8   2   1        592.97        572.60        88.57 o                         
  -7   2   1         31.61          0.00        43.37 o                         
  -6   2   1         43.78        116.31        61.63 o                         
  -5   2   1       2507.25       2495.62       176.75 o                         
  -4   2   1       3144.02       2986.10       180.66 o                         
  -3   2   1       7432.84       7049.83       172.48 o                         
  -2   2   1      12540.43      10955.09       316.97 o                         
  -1   2   1      10617.24      10008.74       209.77 o                         
   0   2   1       6378.17       6288.79       157.66 o                         
   1   2   1       9444.90       8422.14       172.53 o                         
   2   2   1         32.04         40.10        19.62 o                         
   3   2   1       1331.38       1036.00       105.34 o                         
   4   2   1       2311.50       1780.01       270.98 o                         
   5   2   1       3087.72       2357.47       308.72 o                         
   6   2   1       7772.08       7111.26       245.20 o                         
   7   2   1       5739.73       4931.91       275.88 o                         
   8   2   1       1999.63       1775.45       157.67 o                         
   9   2   1        765.23        716.15       122.12 o                         
  10   2   1        819.37        703.08       163.19 o                         
  11   2   1          6.31         58.85        53.59 o                         
 -10   3   1          4.05         28.39        14.87 o                         
  -9   3   1         84.55          0.00        64.02 o                         
  -8   3   1        657.81        766.59       133.74 o                         
  -7   3   1       2730.23       2717.11       234.32 o                         
  -6   3   1       3056.68       3021.58       235.45 o                         
  -5   3   1       2486.12       2283.98       189.29 o                         
  -4   3   1       3598.94       3322.67       267.84 o                         
  -3   3   1        752.33        693.11        51.07 o                         
  -2   3   1          7.06         11.52        15.31 o                         
  -1   3   1        346.75        321.50        31.30 o                         
   0   3   1       2038.05       1988.79       102.47 o                         
   1   3   1       3496.79       3612.54       141.81 o                         
   2   3   1       5395.17       4818.01       166.31 o                         
   3   3   1       7204.75       7005.11       486.16 o                         
   4   3   1       2273.74       2287.14       185.34 o                         
   5   3   1        304.84        271.64        67.48 o                         
   6   3   1          3.53         61.54        85.04 o                         
   7   3   1         48.53         43.56        47.50 o                         
   8   3   1        597.79        512.55       107.02 o                         
   9   3   1       1509.19       1489.77       205.71 o                         
  10   3   1       1212.79       1048.22       170.87 o                         
  -7   4   1        102.65        243.92        88.79 o                         
  -6   4   1        113.89        264.78        70.37 o                         
  -5   4   1        400.35        632.17        97.03 o                         
  -4   4   1       1127.48       1538.10       146.40 o                         
  -3   4   1       3303.62       3947.06       232.27 o                         
  -2   4   1       4262.35       5208.87       261.73 o                         
  -1   4   1       4298.62       5297.93       322.36 o                         
   0   4   1       2200.49       2817.21       228.52 o                         
   1   4   1        980.98       1271.72       158.33 o                         
   2   4   1        286.62        395.62        72.18 o                         
   3   4   1        166.74        176.87        55.52 o                         
   4   4   1       1415.32       1682.41       153.83 o                         
   5   4   1       1926.83       2246.65       227.23 o                         
   6   4   1       2334.46       2633.15       261.24 o                         
   7   4   1       1913.27       2166.46       244.32 o                         
 -13   0   2       4801.27       4040.32       342.84 o                         
 -12   0   2       6302.99       5937.38       397.92 o                         
 -11   0   2       8182.06       8783.52       462.39 o                         
 -10   0   2       3608.98       4141.43       288.27 o                         
  -9   0   2       1500.40       1666.19       170.54 o                         
  -8   0   2          7.25        123.25        27.59 o                         
  -7   0   2       8490.85       9118.12       533.84 o                         
  -6   0   2      14230.16      15029.99       478.24 o                         
  -5   0   2      22904.43      23728.27       876.02 o                         
  -4   0   2      67870.77      71898.64      3035.35 o                         
  -3   0   2      65525.52      66264.64      5286.98 o                         
  -2   0   2      46664.92      46790.37      1650.76 o                         
  -1   0   2      17383.36      19435.76       507.54 o                         
   2   0   2      19771.65      20655.85      3622.69 o                         
   3   0   2      36805.79      41162.26      2164.58 o                         
   4   0   2      63968.81      70641.84      4821.29 o                         
   5   0   2      71324.20      84190.68     10170.35 o                         
   6   0   2      23626.79      27916.88      4803.63 o                         
   7   0   2       9956.34      11944.19      2851.63 o                         
   8   0   2       3913.62       4617.18       964.64 o                         
   9   0   2        393.58        393.10       344.96 o                         
  10   0   2       1815.73       1695.61       267.29 o                         
  11   0   2       2723.50       2606.14       257.38 o                         
  12   0   2       4206.85       4040.14       337.70 o                         
 -12   1   2         28.59         71.53        48.16 o                         
 -11   1   2        193.52        215.76        57.42 o                         
 -10   1   2       1415.68       1430.53       126.93 o                         
  -9   1   2        582.27        590.83        86.28 o                         
  -8   1   2       2629.68       2572.22       146.81 o                         
  -7   1   2       1303.80       1095.77        92.81 o                         
  -6   1   2        240.82        221.18        28.54 o                         
  -5   1   2        879.82        827.15        43.70 o                         
  -4   1   2        193.06        194.54        23.52 o                         
  -3   1   2       2556.65       2223.69        61.14 o                         
  -2   1   2        629.99        562.48        30.94 o                         
  -1   1   2       4620.65       4203.31        76.71 o                         
   1   1   2      13308.85      11971.75       202.70 o                         
   2   1   2       6778.49       6468.51       137.89 o                         
   3   1   2       1004.54       1020.45        58.18 o                         
   4   1   2        738.67        735.33        58.52 o                         
   5   1   2         32.66         33.89        16.94 o                         
   6   1   2        992.92        924.61        74.10 o                         
   7   1   2        268.57        242.55        27.88 o                         
   8   1   2       2694.68       2501.50       144.22 o                         
   9   1   2       1267.76       1135.70       103.98 o                         
  10   1   2        361.83        181.03        84.20 o                         
  11   1   2        409.26        283.89        74.12 o                         
  12   1   2        262.93        187.25        67.51 o                         
 -11   2   2       2115.39       1672.96       208.76 o                         
 -10   2   2       2035.96       1679.86       177.20 o                         
  -9   2   2       1138.66       1019.61       125.59 o                         
  -8   2   2          9.56          8.73        32.98 o                         
  -7   2   2        800.34        750.64       117.28 o                         
  -6   2   2       5864.52       6140.24       303.99 o                         
  -5   2   2      10348.64      10811.20       390.95 o                         
  -4   2   2      14010.58      13370.72       272.59 o                         
  -3   2   2      22048.60      21944.95       375.19 o                         
  -2   2   2      15150.97      14364.21       360.19 o                         
  -1   2   2       7018.79       7199.15       171.70 o                         
   0   2   2        506.86        516.73        28.25 o                         
   1   2   2       1808.12       2057.83        96.32 o                         
   2   2   2       2062.76       1876.14        72.37 o                         
   3   2   2       9965.76      10342.10       274.68 o                         
   4   2   2      24426.56      24514.83       482.15 o                         
   5   2   2      18283.36      17929.38       430.18 o                         
   6   2   2       9192.72       9115.24       359.65 o                         
   7   2   2       2240.52       2054.26       138.86 o                         
   8   2   2        537.48        492.98        80.00 o                         
   9   2   2          3.51         35.34        26.79 o                         
  10   2   2       1047.54        955.94       170.60 o                         
  11   2   2       1780.97       1754.76       255.58 o                         
 -10   3   2       1261.65       1335.67       197.39 o                         
  -9   3   2       2483.40       2489.03       284.16 o                         
  -8   3   2       3686.82       3941.58       302.85 o                         
  -7   3   2       2894.69       2830.65       274.17 o                         
  -6   3   2       2070.82       2237.81       209.91 o                         
  -5   3   2        295.45        291.24        68.66 o                         
  -4   3   2        174.90        199.70        41.17 o                         
  -3   3   2       1018.60       1071.41        67.94 o                         
  -2   3   2       2663.33       2623.31       130.95 o                         
  -1   3   2       5070.40       5311.73       169.61 o                         
   0   3   2       8970.45       9266.07       247.08 o                         
   1   3   2      10308.58      10543.60       268.61 o                         
   2   3   2       5250.94       5411.35       200.47 o                         
   3   3   2       4679.80       4887.39       270.64 o                         
   4   3   2        699.08        816.83       113.17 o                         
   5   3   2          0.61         59.75        66.03 o                         
   6   3   2       1136.94       1205.86       155.15 o                         
   7   3   2       1842.01       1829.23       205.40 o                         
   8   3   2       2694.39       2593.84       254.52 o                         
   9   3   2       2648.64       2600.96       272.31 o                         
  10   3   2       1640.67       1726.44       247.25 o                         
  -7   4   2          1.41        138.16        80.33 o                         
  -6   4   2         13.71         23.31        28.26 o                         
  -5   4   2        375.11        328.29        66.58 o                         
  -4   4   2        533.26        535.54        88.56 o                         
  -3   4   2        358.32        261.71        59.43 o                         
  -2   4   2        760.03        789.95        98.55 o                         
  -1   4   2        183.35        181.58        57.29 o                         
   0   4   2         21.13         62.16        33.80 o                         
   1   4   2         30.86         33.53        50.25 o                         
   2   4   2        100.71         15.14        26.51 o                         
   3   4   2        258.36        151.44        35.41 o                         
   4   4   2        628.63        448.26        76.89 o                         
   5   4   2        605.03        508.65       109.35 o                         
   6   4   2        110.44         38.91        44.58 o                         
   7   4   2         14.00         12.92        34.29 o                         
 -12   1   3       1443.70       1415.62       166.02 o                         
 -11   1   3       6713.45       6804.51       441.07 o                         
 -10   1   3      11466.28      11540.55       622.85 o                         
  -9   1   3      12123.82      12224.48       367.48 o                         
  -8   1   3       7624.43       7892.82       264.27 o                         
  -7   1   3       6040.25       5671.13       252.91 o                         
  -6   1   3        108.01        106.42        23.22 o                         
  -5   1   3       3565.09       3641.57       123.07 o                         
  -4   1   3      15238.96      15979.34       425.24 o                         
  -3   1   3      21391.06      21270.27       320.37 o                         
  -2   1   3      49438.54      48331.63      2154.20 o                         
  -1   1   3      61229.41      60597.38       767.46 o                         
   0   1   3      50601.70      52118.45       797.20 o                         
   1   1   3      13123.42      14275.96       290.91 o                         
   2   1   3       9736.03      11394.01       270.11 o                         
   3   1   3         56.52         79.05        36.28 o                         
   4   1   3       5539.86       5962.65       179.41 o                         
   5   1   3      11375.52      12293.64       346.36 o                         
   6   1   3      21202.79      22311.19       585.95 o                         
   7   1   3      31054.41      30689.88       930.32 o                         
   8   1   3      14200.08      13973.88       568.88 o                         
   9   1   3       5397.68       5292.57       231.02 o                         
  10   1   3       1469.59       1280.84       122.31 o                         
  11   1   3         63.05         47.31        46.17 o                         
  12   1   3        364.59        349.70       175.01 o                         
 -11   2   3        208.87        136.87        52.13 o                         
 -10   2   3         92.44        138.96        55.41 o                         
  -9   2   3        794.79        755.80       111.35 o                         
  -8   2   3       2227.14       2328.81       215.06 o                         
  -7   2   3       3905.03       3968.69       257.70 o                         
  -6   2   3       7854.45       7530.11       344.03 o                         
  -5   2   3       4739.58       4464.96       235.33 o                         
  -4   2   3       4363.61       3619.40       267.11 o                         
  -3   2   3       1635.98       1505.35        77.47 o                         
  -2   2   3        654.12        564.61        46.08 o                         
  -1   2   3        700.23        667.36        48.94 o                         
   0   2   3       2736.14       2594.12       100.12 o                         
   1   2   3       3388.17       3346.52       113.73 o                         
   2   2   3       4744.23       4482.79       170.60 o                         
   3   2   3      18537.45      17648.18       407.17 o                         
   4   2   3       6375.34       6155.03       225.13 o                         
   5   2   3       2505.81       2384.90       142.72 o                         
   6   2   3       2361.41       2322.79       150.22 o                         
   7   2   3        431.33        413.31        58.90 o                         
   8   2   3        547.87        503.59        69.99 o                         
   9   2   3        724.65        771.13       158.20 o                         
  10   2   3       1632.91       1398.70       217.09 o                         
  11   2   3       1128.37       1180.50       203.68 o                         
 -10   3   3       1375.82       1378.77       385.10 o                         
  -9   3   3       1506.94       1364.44       322.30 o                         
  -8   3   3       1463.64       1551.90       187.62 o                         
  -7   3   3        817.45        900.57       132.59 o                         
  -6   3   3        308.88        328.81        86.06 o                         
  -5   3   3        167.82        211.69        38.19 o                         
  -4   3   3       1190.93       1155.11        71.25 o                         
  -3   3   3       2122.02       2125.96        94.56 o                         
  -2   3   3       4137.30       3990.93       143.69 o                         
  -1   3   3       5901.59       5781.64       185.60 o                         
   0   3   3       4969.55       4968.36       172.23 o                         
   1   3   3       2817.09       2883.56       128.08 o                         
   2   3   3         21.46         56.68        23.16 o                         
   3   3   3        160.15        174.95        53.54 o                         
   4   3   3         71.75         78.49        34.03 o                         
   5   3   3       1863.68       1963.97       140.36 o                         
   6   3   3       4202.84       3997.86       208.75 o                         
   7   3   3       2395.61       2255.17       222.65 o                         
   8   3   3       1474.61       1351.06       183.28 o                         
   9   3   3        369.72        385.42        94.70 o                         
  -7   4   3       1663.79       2005.91       240.84 o                         
  -6   4   3       2908.22       3422.55       231.98 o                         
  -5   4   3       2800.46       3189.88       217.72 o                         
  -4   4   3       1411.80       1813.95       158.45 o                         
  -3   4   3        803.19       1000.83       116.21 o                         
  -2   4   3        274.15        430.14        79.42 o                         
  -1   4   3        128.75        209.40        56.40 o                         
   0   4   3        775.89       1009.51       140.46 o                         
   1   4   3       2185.16       2575.01       230.29 o                         
   2   4   3       3489.39       4083.32       233.56 o                         
   3   4   3       3029.69       3654.25       227.76 o                         
   4   4   3       2715.45       3222.69       219.97 o                         
   5   4   3       2101.98       2282.78       235.29 o                         
   6   4   3        418.36        517.21       103.32 o                         
   7   4   3         16.78         54.15        53.60 o                         
 -13   0   4        592.47        510.22       178.23 o                         
 -12   0   4         15.20         37.08        47.09 o                         
 -11   0   4        515.11        566.99       108.12 o                         
 -10   0   4       1336.80       1209.00       147.64 o                         
  -9   0   4      15733.63      16297.76       572.35 o                         
  -8   0   4      26501.07      27826.34       902.50 o                         
  -7   0   4      27279.37      29489.46       856.27 o                         
  -6   0   4      25180.01      26812.31       593.42 o                         
  -5   0   4      16195.66      16720.20       690.66 o                         
  -4   0   4        879.27        940.64        75.32 o                         
  -3   0   4        132.92        151.55        17.43 o                         
  -2   0   4      39835.60      42449.97       549.80 o                         
  -1   0   4      25018.56      27454.72       412.75 o                         
   0   0   4      52517.17      48911.22      1060.13 o                         
   1   0   4      77623.96      76043.68      3408.27 o                         
   2   0   4      66541.25      69454.26      1495.36 o                         
   3   0   4      21729.22      25190.82       741.38 o                         
   4   0   4      17120.40      21196.61      2002.74 o                         
   5   0   4          8.14        104.60        21.69 o                         
   6   0   4       1722.13       2277.32       522.34 o                         
   7   0   4       5810.27       7521.58      1514.51 o                         
   8   0   4       9733.00      12582.98      3142.99 o                         
   9   0   4      21318.29      22992.29      1098.53 o                         
  10   0   4      12144.12      12761.39       814.54 o                         
  11   0   4       3930.73       3912.52       463.19 o                         
  12   0   4       1277.57       1167.92       187.59 o                         
 -12   1   4        534.26        535.95        91.32 o                         
 -11   1   4        261.63        321.78        69.97 o                         
 -10   1   4        669.41        583.79        71.78 o                         
  -9   1   4        670.53        632.80        71.95 o                         
  -8   1   4        161.28        142.00        37.47 o                         
  -7   1   4        167.75        202.44        34.53 o                         
  -6   1   4        892.60        850.90        64.52 o                         
  -5   1   4       4486.12       4274.97       160.51 o                         
  -4   1   4       2127.30       2015.46        66.02 o                         
  -3   1   4       5802.61       5147.54       132.81 o                         
  -2   1   4       5393.75       4774.78       108.39 o                         
   0   1   4        948.52        836.55        32.74 o                         
   1   1   4          8.23         56.93        18.57 o                         
   2   1   4        751.02        750.15        68.00 o                         
   3   1   4        240.06        207.54        41.87 o                         
   4   1   4       2549.44       2486.47       115.52 o                         
   5   1   4       4945.92       4178.59       238.20 o                         
   6   1   4       1817.35       1433.69       108.68 o                         
   7   1   4        809.06        758.85        74.02 o                         
   8   1   4       1145.56        983.83        91.21 o                         
   9   1   4        472.67        371.75        51.85 o                         
  10   1   4        110.26        106.05        33.66 o                         
  11   1   4        159.10        197.38        81.23 o                         
  12   1   4         95.87        327.62       154.60 o                         
 -11   2   4         34.14        113.73        56.99 o                         
 -10   2   4       1112.45       1135.40       145.23 o                         
  -9   2   4       3283.49       3404.38       278.95 o                         
  -8   2   4       8516.78       8774.10       685.22 o                         
  -7   2   4      11659.66      11706.29       462.33 o                         
  -6   2   4       6756.19       7084.26       326.26 o                         
  -5   2   4       6948.89       6827.68       206.78 o                         
  -4   2   4       1396.66       1117.26        97.87 o                         
  -3   2   4       1384.33       1551.38        78.37 o                         
  -2   2   4       4012.17       3629.19       253.88 o                         
  -1   2   4       8391.96       8721.04       202.92 o                         
   0   2   4      17598.63      18875.24       339.25 o                         
   1   2   4      22348.13      23191.58       474.34 o                         
   2   2   4      21956.23      22705.97       643.22 o                         
   3   2   4       7325.72       7349.70       243.96 o                         
   4   2   4       2009.97       1990.30       125.13 o                         
   5   2   4         55.80        114.16        47.33 o                         
   6   2   4        516.71        436.52        62.86 o                         
   7   2   4       2763.41       2334.62       214.93 o                         
   8   2   4       5720.27       5054.38       470.30 o                         
   9   2   4       5854.24       5584.74       416.76 o                         
  10   2   4       3731.25       3582.84       355.48 o                         
  11   2   4       1817.38       1732.71       254.80 o                         
 -10   3   4       1237.77       1189.14       193.22 o                         
  -9   3   4        440.84        464.45       108.30 o                         
  -8   3   4         37.11         27.17        43.01 o                         
  -7   3   4        567.75        731.86       128.26 o                         
  -6   3   4       1621.67       1802.40       180.78 o                         
  -5   3   4       4295.18       4309.57       168.84 o                         
  -4   3   4       8326.12       8291.81       284.00 o                         
  -3   3   4       6563.99       6691.63       206.22 o                         
  -2   3   4       4933.26       5234.75       160.00 o                         
  -1   3   4       3233.37       3280.21       141.75 o                         
   0   3   4        879.43       1049.68        81.94 o                         
   1   3   4          0.15         44.42        26.22 o                         
   2   3   4       1199.46       1225.59        96.09 o                         
   3   3   4       2008.60       2123.28       111.54 o                         
   4   3   4       3400.51       3464.84       191.02 o                         
   5   3   4       6824.99       6879.55       395.65 o                         
   6   3   4       4228.51       4294.60       228.23 o                         
   7   3   4       2473.74       2485.11       245.20 o                         
   8   3   4       1351.83       1492.99       197.88 o                         
   9   3   4        285.63        279.22        68.81 o                         
  -7   4   4        333.78        294.50        71.92 o                         
  -6   4   4        398.45        307.48        67.27 o                         
  -5   4   4        116.10        114.63        38.54 o                         
  -4   4   4        319.05        234.50        66.25 o                         
  -3   4   4          0.45          2.29         5.92 o                         
  -2   4   4         86.60         70.60        42.00 o                         
  -1   4   4        162.22        156.14        36.62 o                         
   0   4   4        364.90        373.58        89.46 o                         
   1   4   4        715.39        641.05       105.87 o                         
   2   4   4        534.83        395.07        70.91 o                         
   3   4   4        442.65        360.21        66.04 o                         
   4   4   4         78.81        176.08        67.37 o                         
   5   4   4         17.24          9.67        73.65 o                         
   6   4   4         17.27         21.81        43.65 o                         
 -12   1   5       3083.47       3419.09       229.67 o                         
 -11   1   5       2017.15       2177.60       175.53 o                         
 -10   1   5        349.33        403.75        70.20 o                         
  -9   1   5        122.11        185.19        36.87 o                         
  -8   1   5       1502.90       1547.02        98.93 o                         
  -7   1   5      12778.84      13045.48       319.14 o                         
  -6   1   5      27650.47      28122.53       686.97 o                         
  -5   1   5      38948.89      39857.90       804.52 o                         
  -4   1   5      31745.31      31966.03       658.09 o                         
  -3   1   5      21983.06      22235.21       308.44 o                         
  -2   1   5       6582.59       7004.78       119.04 o                         
   0   1   5      17164.77      18305.90       274.07 o                         
   1   1   5      15569.16      17334.44       295.37 o                         
   2   1   5      25219.56      28561.20       564.46 o                         
   3   1   5      35704.60      36483.00       833.08 o                         
   4   1   5      40137.19      40419.71      1572.82 o                         
   5   1   5      17155.16      16582.59       462.82 o                         
   6   1   5       6027.90       5473.58       271.43 o                         
   7   1   5        473.17        472.63        71.01 o                         
   8   1   5         53.53         81.92        31.14 o                         
   9   1   5       1863.78       1928.26       142.03 o                         
  10   1   5       3572.47       3439.80       243.62 o                         
  11   1   5       6411.15       5508.74      1294.91 o                         
  12   1   5       4629.67       5176.64      1319.16 o                         
 -11   2   5        886.13        882.56       120.84 o                         
 -10   2   5       2184.24       2335.25       256.94 o                         
  -9   2   5       1859.92       1789.02       199.44 o                         
  -8   2   5       3513.42       3552.89       276.85 o                         
  -7   2   5       1572.86       1544.09       160.32 o                         
  -6   2   5        179.96        121.15        35.32 o                         
  -5   2   5        170.85        166.38        20.42 o                         
  -4   2   5       1717.39       1313.42       195.89 o                         
  -3   2   5       7412.68       5891.28       461.42 o                         
  -2   2   5       6712.43       6688.66       180.40 o                         
  -1   2   5      14221.85      13110.25       243.28 o                         
   0   2   5       8206.30       8249.30       245.37 o                         
   1   2   5       3587.83       3445.47       154.12 o                         
   2   2   5       1313.01       1306.00       103.83 o                         
   3   2   5        451.66        426.21        53.60 o                         
   4   2   5        230.64        142.03        79.75 o                         
   5   2   5       1000.72       1011.48        94.71 o                         
   6   2   5       2968.75       2571.40       174.85 o                         
   7   2   5       2948.42       2592.69       202.77 o                         
   8   2   5       3168.36       2719.93       232.62 o                         
   9   2   5       1850.94       1743.06       228.12 o                         
  10   2   5       1324.32       1356.59       220.52 o                         
  11   2   5        494.61        352.53       237.50 o                         
 -10   3   5        149.58        111.03        55.61 o                         
  -9   3   5          0.20         67.68        48.39 o                         
  -8   3   5        182.53        249.36        76.62 o                         
  -7   3   5        404.77        529.24       105.56 o                         
  -6   3   5       3261.18       3281.89       240.34 o                         
  -5   3   5       4349.13       4072.07       178.63 o                         
  -4   3   5       2864.52       2704.44       116.31 o                         
  -3   3   5       2547.71       2402.31       106.61 o                         
  -2   3   5       1154.15       1093.32        69.85 o                         
  -1   3   5         70.98        100.97        45.38 o                         
   0   3   5        385.34        398.04        44.91 o                         
   1   3   5       1621.04       1663.04       115.29 o                         
   2   3   5       2995.72       3059.52       138.99 o                         
   3   3   5       4741.39       4692.49       174.15 o                         
   4   3   5       3787.43       3589.79       198.23 o                         
   5   3   5       1598.30       1565.36       133.30 o                         
   6   3   5        394.57        234.29        60.56 o                         
   7   3   5         31.10          0.00        49.10 o                         
   8   3   5        162.94         90.91        30.25 o                         
   9   3   5        426.17        365.63        89.72 o                         
  -7   4   5        705.92        753.89       112.23 o                         
  -6   4   5        372.34        404.21        77.03 o                         
  -5   4   5         92.13        180.66        70.33 o                         
  -4   4   5        698.01        920.23       114.37 o                         
  -3   4   5       1863.02       2338.99       178.54 o                         
  -2   4   5       3463.90       3985.39       189.66 o                         
  -1   4   5       3706.14       4399.25       201.50 o                         
   0   4   5       2927.88       3536.38       267.16 o                         
   1   4   5       2207.34       2573.28       228.56 o                         
   2   4   5        731.16        963.40       115.55 o                         
   3   4   5         37.73        139.32        54.84 o                         
   4   4   5        181.85        329.67       132.73 o                         
   5   4   5        499.49        632.64       122.76 o                         
   6   4   5        956.41       1154.76       182.91 o                         
 -12   0   6       5424.49       5379.10       365.85 o                         
 -11   0   6       6443.58       6371.46       449.85 o                         
 -10   0   6       7630.17       7834.00       399.59 o                         
  -9   0   6       6548.29       6733.09       343.11 o                         
  -8   0   6       2575.09       2645.75       195.09 o                         
  -7   0   6          0.20         46.76        29.36 o                         
  -6   0   6       2693.56       2880.81       152.08 o                         
  -5   0   6      13042.16      13122.10       368.06 o                         
  -4   0   6      46085.20      47468.50      1361.44 o                         
  -3   0   6      72607.01      74505.70       968.17 o                         
  -2   0   6      59054.25      61828.98      1151.68 o                         
  -1   0   6      46815.31      52197.39       843.23 o                         
   0   0   6      18276.71      19862.79       541.83 o                         
   1   0   6        592.09        696.40       113.13 o                         
   2   0   6      10102.32      12481.09       630.46 o                         
   3   0   6      17143.05      21919.72      2253.28 o                         
   4   0   6      15486.06      19075.17      2183.22 o                         
   5   0   6      25584.05      33442.91      4494.92 o                         
   6   0   6      35943.32      48578.17      8358.34 o                         
   7   0   6      17170.10      22508.59      4640.81 o                         
   8   0   6       4169.17       5233.01      1352.84 o                         
   9   0   6       1318.36       1533.70       271.43 o                         
  10   0   6        245.39        341.85       125.12 o                         
  11   0   6        736.12        673.59       187.37 o                         
  12   0   6       1850.62       2065.50       281.19 o                         
 -12   1   6         39.54        106.23        55.86 o                         
 -11   1   6         83.32        101.31        24.48 o                         
 -10   1   6        258.15        306.52        61.70 o                         
  -9   1   6        327.30        361.51        52.16 o                         
  -8   1   6       1467.94       1342.97        92.85 o                         
  -7   1   6       2100.01       2111.17       106.17 o                         
  -6   1   6       2388.66       2440.21        95.79 o                         
  -5   1   6       1034.94       1034.03        54.74 o                         
  -4   1   6       1251.90       1092.14        57.07 o                         
  -3   1   6        114.46        114.80        10.48 o                         
  -2   1   6        105.45        103.19        15.77 o                         
  -1   1   6       3468.69       3130.16        94.82 o                         
   0   1   6       3632.69       3379.87       148.83 o                         
   1   1   6       6222.94       5927.01       155.64 o                         
   2   1   6       3694.57       3436.37       121.66 o                         
   3   1   6       1983.38       2079.05       139.95 o                         
   4   1   6        395.21        282.52       169.88 o                         
   5   1   6        913.50        927.21       113.47 o                         
   6   1   6          4.32         62.87        68.37 o                         
   7   1   6        323.79        310.56        60.47 o                         
   8   1   6        548.03        503.10        80.64 o                         
   9   1   6        197.14        201.70        51.15 o                         
  10   1   6        875.58        877.24       117.45 o                         
  11   1   6        693.78        741.59       181.25 o                         
 -11   2   6       3078.72       3013.58       250.95 o                         
 -10   2   6       3385.82       3508.11       252.45 o                         
  -9   2   6       3105.32       3219.85       269.48 o                         
  -8   2   6        645.55        642.70       109.32 o                         
  -7   2   6          5.80          0.00        44.71 o                         
  -6   2   6        402.71        417.30        78.23 o                         
  -5   2   6       4088.27       4014.48       171.83 o                         
  -4   2   6      13235.87      12321.62       446.36 o                         
  -3   2   6      22715.70      23525.80       500.24 o                         
  -2   2   6      17931.10      18098.48       344.10 o                         
  -1   2   6      10523.28      10192.55       238.88 o                         
   0   2   6       7008.93       7329.37       223.84 o                         
   1   2   6        253.21        222.65        33.23 o                         
   2   2   6       2224.19       2350.24       136.55 o                         
   3   2   6       4721.92       4800.49       209.57 o                         
   4   2   6       7285.26       7676.84       286.46 o                         
   5   2   6       9375.06       9022.55       407.81 o                         
   6   2   6      10566.96       9295.05       550.30 o                         
   7   2   6       5874.76       4819.73       516.13 o                         
   8   2   6       1957.83       2190.70       289.95 o                         
   9   2   6        331.67        515.18       155.34 o                         
  10   2   6         35.92        137.03       127.92 o                         
  -9   3   6       1059.08       1234.35       174.95 o                         
  -8   3   6       3402.24       3758.18       294.22 o                         
  -7   3   6       3032.84       3335.42       311.39 o                         
  -6   3   6       4114.57       4018.11       155.32 o                         
  -5   3   6       2426.73       2449.69       116.61 o                         
  -4   3   6       1710.14       1729.75        94.39 o                         
  -3   3   6          2.03         38.87        18.63 o                         
  -2   3   6       1284.37       1391.32        95.63 o                         
  -1   3   6       3305.66       3543.47       157.55 o                         
   0   3   6       4808.66       5046.63       188.71 o                         
   1   3   6       9362.73      10080.05       279.05 o                         
   2   3   6       6280.60       6687.77       221.58 o                         
   3   3   6       4578.02       4867.03       235.08 o                         
   4   3   6       1159.56       1397.57       133.73 o                         
   5   3   6        555.12        722.35        99.96 o                         
   6   3   6          1.24         87.11        42.64 o                         
   7   3   6        496.45        559.05       123.47 o                         
   8   3   6        958.77       1095.00       351.23 o                         
   9   3   6       1234.90       1264.78       209.87 o                         
  -6   4   6          2.45         39.07        27.88 o                         
  -5   4   6         22.83         23.33        26.23 o                         
  -4   4   6        428.97        354.23        58.78 o                         
  -3   4   6        326.11        212.66        41.88 o                         
  -2   4   6        422.20        311.91        43.20 o                         
  -1   4   6        521.74        444.99        63.02 o                         
   0   4   6        125.73         83.82        40.24 o                         
   1   4   6          3.66         27.94        12.83 o                         
   2   4   6         72.37        103.63        51.78 o                         
   3   4   6        109.57         55.51        30.90 o                         
   4   4   6        150.55        212.39       160.08 o                         
   5   4   6        651.75        617.18       134.26 o                         
   6   4   6        241.09        234.70        88.16 o                         
 -12   1   7        526.53        528.08        96.31 o                         
 -11   1   7       2474.53       2556.56       207.67 o                         
 -10   1   7       5676.68       6062.00       312.84 o                         
  -9   1   7      10178.69      10541.23       301.99 o                         
  -8   1   7      11079.36      11517.37       294.83 o                         
  -7   1   7      11964.87      12476.66       286.90 o                         
  -6   1   7       5182.00       5612.50       148.32 o                         
  -5   1   7        273.74        325.83        27.00 o                         
  -4   1   7       1188.23       1127.69        43.57 o                         
  -3   1   7       5003.51       4763.35        91.10 o                         
  -2   1   7      33410.78      35036.90       387.26 o                         
  -1   1   7      52882.74      54716.34       932.82 o                         
   0   1   7      46758.38      49879.28       812.82 o                         
   1   1   7      33015.35      35141.75       791.94 o                         
   2   1   7      18508.43      20215.17       417.71 o                         
   3   1   7       1977.53       1825.87       137.89 o                         
   4   1   7       1090.25       1223.49       177.12 o                         
   5   1   7       7207.72       7417.13       521.19 o                         
   6   1   7       6207.38       6328.63       340.07 o                         
   7   1   7      10158.69      10838.98       481.45 o                         
   8   1   7      14044.25      15435.86       724.32 o                         
   9   1   7       8034.47       9325.25       560.92 o                         
  10   1   7       2297.52       2173.46       264.95 o                         
  11   1   7        997.94       1184.35       223.74 o                         
 -11   2   7        650.64        707.73       141.41 o                         
 -10   2   7          6.93         74.54        43.62 o                         
  -9   2   7        117.34        123.15        29.49 o                         
  -8   2   7        459.24        524.45        78.70 o                         
  -7   2   7        807.78        937.85        94.94 o                         
  -6   2   7       5180.86       5099.62       184.62 o                         
  -5   2   7       6368.96       5483.02       229.28 o                         
  -4   2   7       5087.49       4670.82       123.79 o                         
  -3   2   7       4660.10       4546.65       151.18 o                         
  -2   2   7       5516.06       5176.17       145.42 o                         
  -1   2   7         47.75         84.38        19.49 o                         
   0   2   7        149.86        170.42        22.81 o                         
   1   2   7       2813.43       2795.58       148.60 o                         
   2   2   7       5059.75       4894.91       212.27 o                         
   3   2   7       7170.41       7068.60       274.61 o                         
   4   2   7       6376.10       6281.63       271.40 o                         
   5   2   7       4468.49       4204.58       233.60 o                         
   6   2   7       1079.72       1052.83       133.52 o                         
   7   2   7       1333.76       1093.25       140.25 o                         
   8   2   7         34.68         43.75        41.98 o                         
   9   2   7        231.53        136.53        84.78 o                         
  10   2   7        247.10        344.91       138.04 o                         
  -9   3   7       1663.35       1541.76       208.75 o                         
  -8   3   7       2461.18       2534.71       495.54 o                         
  -7   3   7       1222.90       1127.60       111.05 o                         
  -6   3   7        436.70        332.88        39.22 o                         
  -5   3   7        258.64        247.45        39.94 o                         
  -4   3   7          3.18          0.00        20.99 o                         
  -3   3   7       1209.65       1281.15        79.87 o                         
  -2   3   7       2310.03       2299.06       123.35 o                         
  -1   3   7       4628.05       4713.18       184.25 o                         
   0   3   7       4505.14       4710.70       181.41 o                         
   1   3   7       2599.23       2557.81       132.40 o                         
   2   3   7       1911.49       1897.81       142.02 o                         
   3   3   7        353.61        388.52        67.29 o                         
   4   3   7        420.37        420.52        74.63 o                         
   5   3   7        578.50        576.89        87.94 o                         
   6   3   7       1100.14       1039.99       121.21 o                         
   7   3   7       1561.36       1099.87       159.91 o                         
   8   3   7       1334.79       1305.71       357.38 o                         
  -6   4   7       1485.18       1676.18       202.69 o                         
  -5   4   7       2075.06       2368.58       155.74 o                         
  -4   4   7       2817.78       3053.85       182.24 o                         
  -3   4   7       2176.19       2290.18       126.03 o                         
  -2   4   7       1169.64       1256.58        94.06 o                         
  -1   4   7        145.31        167.85        34.75 o                         
   0   4   7        221.25        249.30        65.46 o                         
   1   4   7        771.10        893.69       134.19 o                         
   2   4   7       1377.83       1569.05       181.96 o                         
   3   4   7       3327.53       3618.94       346.48 o                         
   4   4   7       2881.61       3319.88       292.41 o                         
   5   4   7       1520.88       1876.23       224.56 o                         
 -12   0   8       1528.41       1683.92       202.37 o                         
 -11   0   8         87.25        119.91        49.81 o                         
 -10   0   8       1527.75       1547.60       173.06 o                         
  -9   0   8       4229.70       4538.77       281.73 o                         
  -8   0   8       8706.60       8874.45       394.30 o                         
  -7   0   8      21159.68      21756.80       627.31 o                         
  -6   0   8      22019.40      23046.41       498.61 o                         
  -5   0   8      28690.91      29311.36       693.50 o                         
  -4   0   8      12753.73      13007.96       356.79 o                         
  -3   0   8       1659.09       1759.92        78.38 o                         
  -2   0   8        430.46        499.15        57.79 o                         
  -1   0   8       1508.16       1158.33       140.13 o                         
   0   0   8      37270.84      42882.32      2074.68 o                         
   1   0   8      50875.68      63719.00      2078.63 o                         
   2   0   8      52357.39      68943.45      3628.78 o                         
   3   0   8      39048.21      51851.57      3732.33 o                         
   4   0   8      21492.49      30100.00      2760.51 o                         
   5   0   8       3959.53       6079.72       674.20 o                         
   6   0   8         51.14          0.00       124.26 o                         
   7   0   8       4179.29       4614.12       466.85 o                         
   8   0   8       3380.60       3691.03       433.83 o                         
   9   0   8       6047.59       7729.41       624.98 o                         
  10   0   8       7945.16       8955.87       576.13 o                         
  11   0   8       4921.61       5532.08       464.38 o                         
 -12   1   8        321.83        290.82        75.67 o                         
 -11   1   8        855.50        841.85       118.88 o                         
 -10   1   8        443.58        478.22        83.74 o                         
  -9   1   8        334.62        299.29        45.99 o                         
  -8   1   8        102.33        119.70        58.45 o                         
  -7   1   8         18.24        102.33        26.43 o                         
  -6   1   8         68.36         55.47        22.52 o                         
  -5   1   8        329.75        303.39        34.31 o                         
  -4   1   8       2946.89       2586.91        62.61 o                         
  -3   1   8       3611.13       3278.18        76.47 o                         
  -2   1   8       1586.15       1510.70        51.17 o                         
  -1   1   8       3603.61       3408.55       105.43 o                         
   0   1   8       4397.17       4155.47       157.27 o                         
   1   1   8        152.22        144.00        20.97 o                         
   2   1   8         13.54         33.30        26.96 o                         
   3   1   8        465.81        386.63        63.50 o                         
   4   1   8       1774.87       1480.76       149.19 o                         
   5   1   8       1110.38       1081.52       129.29 o                         
   6   1   8       2092.26       1805.80       181.12 o                         
   7   1   8       1632.66       1729.40       191.59 o                         
   8   1   8        354.53        257.76        75.36 o                         
   9   1   8        440.57        352.15        90.72 o                         
  10   1   8         17.16          0.00        42.34 o                         
  11   1   8          6.67         49.32        36.09 o                         
 -11   2   8          4.14          0.00        36.48 o                         
 -10   2   8        291.04        331.98        87.34 o                         
  -9   2   8       1082.48       1140.90       127.93 o                         
  -8   2   8       2797.45       2844.42       188.15 o                         
  -7   2   8       8130.33       8410.36       275.06 o                         
  -6   2   8       9929.66       9981.25       246.42 o                         
  -5   2   8       7456.20       7275.52       205.19 o                         
  -4   2   8       4164.19       4116.56       104.90 o                         
  -3   2   8       1365.59       1363.77        68.79 o                         
  -2   2   8          5.99         29.11        14.44 o                         
  -1   2   8       2945.13       2935.77        98.74 o                         
   0   2   8       8473.05       7633.45       374.88 o                         
   1   2   8      14480.63      15296.77       408.37 o                         
   2   2   8      17367.69      18358.32       475.04 o                         
   3   2   8      10534.95      11311.77       543.12 o                         
   4   2   8       7734.33       7955.44       320.33 o                         
   5   2   8       1866.23       1653.64       150.98 o                         
   6   2   8        256.31        284.02        74.56 o                         
   7   2   8        939.91       1008.75       184.23 o                         
   8   2   8       1518.05       1230.00       289.04 o                         
   9   2   8       2487.25       2329.07       417.26 o                         
  10   2   8       2676.05       2784.78       343.24 o                         
  -9   3   8        729.41        767.79       116.55 o                         
  -8   3   8        493.83        523.77       109.20 o                         
  -7   3   8          2.55         95.44        35.65 o                         
  -6   3   8        445.76        501.37        56.06 o                         
  -5   3   8        998.66       1190.57        84.42 o                         
  -4   3   8       3449.13       3694.24       148.38 o                         
  -3   3   8       5243.79       5483.81       187.01 o                         
  -2   3   8       5749.92       6237.87       218.67 o                         
  -1   3   8       6127.22       6240.93       220.19 o                         
   0   3   8       3251.63       3392.56       156.73 o                         
   1   3   8        902.31        850.27        93.09 o                         
   2   3   8          0.73         37.32        26.37 o                         
   3   3   8        841.67        918.23       113.84 o                         
   4   3   8       1654.16       1786.90       155.67 o                         
   5   3   8       4250.07       4002.99       308.22 o                         
   6   3   8       3711.12       3510.43       238.38 o                         
   7   3   8       2094.18       1778.49       206.54 o                         
   8   3   8       1430.48       1459.81       223.87 o                         
  -6   4   8        682.07        532.38        75.27 o                         
  -5   4   8        234.36        180.34        43.40 o                         
  -4   4   8        149.88         95.77        29.36 o                         
  -3   4   8        138.08         51.47        26.60 o                         
  -2   4   8          1.01         21.97        14.35 o                         
  -1   4   8        127.88        152.49        39.16 o                         
   0   4   8         56.08         85.11        39.22 o                         
   1   4   8        547.65        514.78        99.95 o                         
   2   4   8        306.43        192.47        64.87 o                         
   3   4   8        376.96        297.47        85.69 o                         
   4   4   8        106.70        170.40        82.83 o                         
   5   4   8          9.83        128.70        87.05 o                         
 -12   1   9       3307.52       3397.42       255.96 o                         
 -11   1   9       3485.83       3707.76       253.56 o                         
 -10   1   9       3657.95       4094.39       251.86 o                         
  -9   1   9         66.50         98.61        39.44 o                         
  -8   1   9       1591.35       1718.42       107.20 o                         
  -7   1   9       2959.11       2964.50       118.39 o                         
  -6   1   9       6464.62       6464.20       165.40 o                         
  -5   1   9      22255.17      21327.83       527.89 o                         
  -4   1   9      26949.99      26546.69       295.37 o                         
  -3   1   9      25677.99      25051.68       301.05 o                         
  -2   1   9      12341.50      12028.17       215.54 o                         
  -1   1   9       5753.49       6356.00       203.08 o                         
   0   1   9        216.50        222.41        32.13 o                         
   1   1   9       1771.64       1656.20       147.42 o                         
   2   1   9      13185.56      13809.43       363.51 o                         
   3   1   9      20694.90      21265.02       822.41 o                         
   4   1   9      26611.88      25629.08      1579.63 o                         
   5   1   9      18746.76      20340.52      1188.62 o                         
   6   1   9      13088.63      14257.67       572.79 o                         
   7   1   9       3495.00       3600.34       283.62 o                         
   8   1   9        148.91        191.90        62.86 o                         
   9   1   9        580.42        633.88       118.74 o                         
  10   1   9       1298.13       1217.33       198.79 o                         
  11   1   9       2043.43       2405.16       330.06 o                         
 -11   2   9        298.18        424.82       107.32 o                         
 -10   2   9       1492.03       1663.71       199.76 o                         
  -9   2   9       3442.12       3829.11       293.71 o                         
  -8   2   9       2133.52       2035.99       160.49 o                         
  -7   2   9        859.38        932.47        89.18 o                         
  -6   2   9       1803.36       1715.30        84.08 o                         
  -5   2   9        107.75         71.38        17.31 o                         
  -4   2   9        130.25        129.34        17.58 o                         
  -3   2   9       1355.36       1319.03        61.93 o                         
  -2   2   9       2941.50       2725.53       102.49 o                         
  -1   2   9       5228.08       4461.84       132.96 o                         
   0   2   9       5946.49       5970.75       274.64 o                         
   1   2   9       8022.49       7512.39       331.79 o                         
   2   2   9       4282.39       3988.81       208.57 o                         
   3   2   9       2039.21       1907.77       152.39 o                         
   4   2   9         81.20         95.46        23.89 o                         
   5   2   9        124.07        183.54        65.35 o                         
   6   2   9       1033.11        929.83       125.02 o                         
   7   2   9       1899.91       1410.38       273.49 o                         
   8   2   9       2149.44       2170.41       281.59 o                         
   9   2   9       1701.25       1160.93       327.29 o                         
  10   2   9       1128.02        989.11       215.14 o                         
  -9   3   9        140.14        166.87        64.84 o                         
  -8   3   9          7.48         50.07        28.69 o                         
  -7   3   9        255.43        265.67        47.63 o                         
  -6   3   9        961.17       1011.46        72.06 o                         
  -5   3   9       1776.76       1714.95        91.02 o                         
  -4   3   9       3765.01       3681.18       132.41 o                         
  -3   3   9       2438.57       2270.71       109.36 o                         
  -2   3   9       2027.37       1917.40       116.91 o                         
  -1   3   9        730.39        644.70        65.36 o                         
   0   3   9          0.64          0.00        19.48 o                         
   1   3   9        509.18        459.79        82.52 o                         
   2   3   9       1016.70       1044.50       113.43 o                         
   3   3   9       2361.96       2487.00       191.79 o                         
   4   3   9       2593.37       2573.90       190.61 o                         
   5   3   9       2417.03       2439.99       236.47 o                         
   6   3   9       1153.88        804.88       132.59 o                         
   7   3   9        355.47        280.68        86.03 o                         
   8   3   9          4.59         50.68       127.55 o                         
  -5   4   9         84.94         72.67        32.37 o                         
  -4   4   9         68.83        108.35        30.78 o                         
  -3   4   9        436.12        505.81        60.56 o                         
  -2   4   9        882.51       1033.72        89.63 o                         
  -1   4   9       2613.84       2892.69       174.03 o                         
   0   4   9       3242.09       3496.22       224.58 o                         
   1   4   9       2308.36       2506.99       234.17 o                         
   2   4   9       1516.98       1662.15       195.53 o                         
   3   4   9        745.75        876.64       148.08 o                         
   4   4   9         66.31         14.10        83.94 o                         
 -12   0  10       2789.24       2758.58       263.88 o                         
 -11   0  10       5992.18       5780.83       370.72 o                         
 -10   0  10       7545.00       7675.48       405.72 o                         
  -9   0  10       9103.83       9803.43       437.48 o                         
  -8   0  10      10836.01      11375.01       452.00 o                         
  -7   0  10        858.95        985.32       109.97 o                         
  -6   0  10       2684.71       2885.19       148.76 o                         
  -5   0  10       2717.93       2565.20       123.29 o                         
  -4   0  10       7317.25       6494.96       181.55 o                         
  -3   0  10      31246.25      31965.50       738.68 o                         
  -2   0  10      44517.94      46768.61       988.51 o                         
  -1   0  10      32050.21      32522.29       786.15 o                         
   0   0  10      15400.13      16137.37       697.10 o                         
   1   0  10      15568.22      18299.02      1927.81 o                         
   2   0  10       1793.46       2340.57       343.19 o                         
   3   0  10       1450.60       2224.58       334.05 o                         
   4   0  10       5850.53       8327.94       710.50 o                         
   5   0  10      14793.40      19573.79      1199.64 o                         
   6   0  10      17845.35      24079.48      1392.13 o                         
   7   0  10      13613.12      17971.50      1210.12 o                         
   8   0  10      12487.05      16239.83      1191.48 o                         
   9   0  10       3212.14       4200.27       591.35 o                         
  10   0  10        478.00        669.32       266.93 o                         
  11   0  10         13.23        186.64       199.92 o                         
 -11   1  10         13.46         58.04        53.00 o                         
 -10   1  10        173.89        191.18        49.71 o                         
  -9   1  10        101.45         92.24        36.27 o                         
  -8   1  10       1066.48       1043.17        92.24 o                         
  -7   1  10       2553.39       2434.21       111.55 o                         
  -6   1  10       1194.96       1101.15        81.73 o                         
  -5   1  10        385.78        319.56        32.86 o                         
  -4   1  10       2366.81       2040.39        68.77 o                         
  -3   1  10        236.25        226.06        20.50 o                         
  -2   1  10          9.43         13.08        10.46 o                         
  -1   1  10       1106.66       1128.71        73.19 o                         
   0   1  10        193.99        257.55        38.96 o                         
   1   1  10       1181.23       1185.91       101.97 o                         
   2   1  10       3493.87       2989.04       174.66 o                         
   3   1  10       2473.51       2069.74       153.94 o                         
   4   1  10       1290.55       1090.98       133.63 o                         
   5   1  10       1468.56       1217.55       145.07 o                         
   6   1  10         12.22         10.55       126.08 o                         
   7   1  10         65.91          0.00        48.28 o                         
   8   1  10        126.20         54.56        55.74 o                         
   9   1  10        511.52        496.75       101.67 o                         
  10   1  10        235.05         93.22        50.38 o                         
 -10   2  10       2837.07       3129.67       274.46 o                         
  -9   2  10       4088.00       4449.86       312.78 o                         
  -8   2  10       2936.31       2994.90       192.86 o                         
  -7   2  10        832.62        958.43        88.88 o                         
  -6   2  10         65.18         65.33        19.23 o                         
  -5   2  10       1760.37       1651.24        77.06 o                         
  -4   2  10       2945.09       2997.35       102.75 o                         
  -3   2  10       7811.41       7840.76       174.70 o                         
  -2   2  10      14260.74      13826.98       269.44 o                         
  -1   2  10      11536.38      11035.08       247.37 o                         
   0   2  10       8436.12       8417.10       345.64 o                         
   1   2  10       3103.96       3027.98       206.35 o                         
   2   2  10        219.95        157.98        64.20 o                         
   3   2  10        219.27        153.45        51.53 o                         
   4   2  10       3092.01       3227.48       215.76 o                         
   5   2  10       4408.27       3660.62       310.05 o                         
   6   2  10       6269.29       6954.21       461.82 o                         
   7   2  10       6455.48       6952.92       705.26 o                         
   8   2  10       2863.66       3032.83       469.40 o                         
   9   2  10       1346.70        908.10       296.60 o                         
  -8   3  10       1961.49       2185.05       228.47 o                         
  -7   3  10       2871.93       2935.50       150.79 o                         
  -6   3  10       3723.23       3711.31       183.99 o                         
  -5   3  10       2180.37       2195.18       106.52 o                         
  -4   3  10       2001.79       2020.14        99.43 o                         
  -3   3  10        744.00        798.99        78.21 o                         
  -2   3  10         12.05          0.76        19.76 o                         
  -1   3  10        718.88        809.83        70.98 o                         
   0   3  10        864.37       1012.29        93.12 o                         
   1   3  10       4271.42       4483.27       284.66 o                         
   2   3  10       4349.68       4571.73       251.79 o                         
   3   3  10       4472.77       4473.85       291.05 o                         
   4   3  10       2975.03       2830.89       211.75 o                         
   5   3  10       1584.14       1651.23       168.66 o                         
   6   3  10        455.32        434.27        84.37 o                         
   7   3  10          6.29          0.00        17.77 o                         
  -5   4  10          1.17          2.86        23.84 o                         
  -4   4  10         82.62         69.62        26.79 o                         
  -3   4  10        105.22         52.24        35.60 o                         
  -2   4  10        311.90        208.06        41.30 o                         
  -1   4  10        792.07        750.83        88.54 o                         
   0   4  10        218.76        192.91        55.71 o                         
   1   4  10         13.83         39.25        31.48 o                         
   2   4  10         24.70         42.55        83.94 o                         
   3   4  10         61.96         82.84        60.67 o                         
 -11   1  11        720.62        815.11       118.13 o                         
 -10   1  11       2467.95       2545.47       201.00 o                         
  -9   1  11       6660.74       6431.43       249.45 o                         
  -8   1  11       9664.04       9979.49       269.59 o                         
  -7   1  11      13581.86      14021.24       404.07 o                         
  -6   1  11      11157.64      11390.10       301.95 o                         
  -5   1  11       4261.66       4232.92       106.26 o                         
  -4   1  11        256.14        270.43        25.10 o                         
  -3   1  11       2511.76       2293.56        93.65 o                         
  -2   1  11       4826.42       4511.33       165.00 o                         
  -1   1  11      16671.07      17033.12       571.79 o                         
   0   1  11      30444.85      31140.06       688.31 o                         
   1   1  11      19564.23      19086.01       508.95 o                         
   2   1  11      15409.13      15124.56       453.02 o                         
   3   1  11       9699.69       9371.71       357.17 o                         
   4   1  11       1759.00       1923.83       252.69 o                         
   5   1  11         82.09        114.39       103.13 o                         
   6   1  11       1868.83       2068.18       205.98 o                         
   7   1  11       4724.74       6069.14       537.26 o                         
   8   1  11       6064.77       6352.54       474.33 o                         
   9   1  11       6590.75       7766.72       579.00 o                         
  10   1  11       4370.49       4586.15       426.88 o                         
 -10   2  11        431.16        389.71        90.34 o                         
  -9   2  11        259.07        237.72        69.07 o                         
  -8   2  11         58.09        118.06        41.72 o                         
  -7   2  11        583.75        686.49        91.91 o                         
  -6   2  11       2592.88       2484.41       122.66 o                         
  -5   2  11       3521.79       3265.55       134.30 o                         
  -4   2  11       5551.29       5048.73       182.60 o                         
  -3   2  11       2733.94       2577.08        95.96 o                         
  -2   2  11       4014.77       3613.03       123.69 o                         
  -1   2  11       1797.59       1567.35        82.68 o                         
   0   2  11          9.83         61.64        59.41 o                         
   1   2  11        484.33        501.92        92.75 o                         
   2   2  11         85.52         60.36        41.85 o                         
   3   2  11       2944.17       2885.00       249.59 o                         
   4   2  11       3729.41       3367.27       237.88 o                         
   5   2  11       3127.35       2821.10       252.00 o                         
   6   2  11       2331.01       1553.34       281.00 o                         
   7   2  11       1682.76       1396.90       200.28 o                         
   8   2  11        450.79        342.42        98.12 o                         
   9   2  11         82.99         61.60        33.56 o                         
  -8   3  11       1050.83       1113.93       129.67 o                         
  -7   3  11       1425.43       1434.37       117.40 o                         
  -6   3  11       2054.43       1870.29       114.12 o                         
  -5   3  11        810.04        669.41        66.34 o                         
  -4   3  11         16.10         26.24        19.69 o                         
  -3   3  11        252.60        229.34        39.60 o                         
  -2   3  11        670.42        736.89        73.42 o                         
  -1   3  11       1019.18       1019.22        80.02 o                         
   0   3  11       2514.51       2440.26       147.37 o                         
   1   3  11       4798.39       4614.99       295.42 o                         
   2   3  11       1568.41       1388.81       168.41 o                         
   3   3  11        396.32        330.68        68.61 o                         
   4   3  11        265.40        222.96        59.56 o                         
   5   3  11         26.18          0.00        20.70 o                         
   6   3  11        537.50        393.92        97.28 o                         
   7   3  11        622.04        443.59        94.18 o                         
  -4   4  11       2333.31       2378.12       169.33 o                         
  -3   4  11       1775.87       1913.69       149.98 o                         
  -2   4  11       1188.10       1339.16       134.59 o                         
  -1   4  11        533.72        610.81        81.94 o                         
   0   4  11        175.82        202.26        58.76 o                         
   1   4  11         77.08        158.13        56.08 o                         
   2   4  11        634.07        684.52       130.66 o                         
 -11   0  12        900.18        933.42       150.70 o                         
 -10   0  12        102.78         73.07        84.43 o                         
  -9   0  12       1091.20       1224.59       155.31 o                         
  -8   0  12       3091.06       3099.12       230.56 o                         
  -7   0  12       9457.85       9214.01       318.31 o                         
  -6   0  12      20400.29      20782.65       473.21 o                         
  -5   0  12      24914.82      24100.50       510.77 o                         
  -4   0  12      13928.12      13811.13       355.98 o                         
  -3   0  12      16600.60      17250.27       601.04 o                         
  -2   0  12        195.45        208.25        35.48 o                         
  -1   0  12       2670.14       2696.39       187.21 o                         
   0   0  12       4484.08       4641.83       264.99 o                         
   1   0  12      15083.99      16594.63      1316.54 o                         
   2   0  12      24643.72      28881.37      3247.46 o                         
   3   0  12      17690.59      25012.93      1347.91 o                         
   5   0  12       7762.23      11637.65       941.25 o                         
   6   0  12       3067.84       4909.44       617.18 o                         
   7   0  12         53.77        118.78       143.39 o                         
   8   0  12        686.95        957.33       311.03 o                         
   9   0  12       1791.09       2629.91       494.14 o                         
  10   0  12       3418.34       4196.38       637.77 o                         
 -11   1  12        434.74        474.15        93.61 o                         
 -10   1  12        442.98        460.27        84.00 o                         
  -9   1  12        581.30        609.36       116.23 o                         
  -8   1  12        311.40        394.25        55.44 o                         
  -7   1  12        528.12        499.45        56.05 o                         
  -6   1  12         57.69         39.85        18.58 o                         
  -5   1  12       1046.96        886.40        53.85 o                         
  -4   1  12        505.69        429.92        35.56 o                         
  -3   1  12        716.84        639.17        42.91 o                         
  -2   1  12       4468.79       4076.48       194.81 o                         
  -1   1  12       1381.86       1311.38        95.61 o                         
   0   1  12       1825.88       1753.60       125.57 o                         
   1   1  12       1027.91        904.32        84.62 o                         
   2   1  12         21.33          0.00        39.51 o                         
   3   1  12         74.51        110.82        50.29 o                         
   4   1  12         22.22         43.97        46.62 o                         
   5   1  12        871.80        939.03       193.18 o                         
   6   1  12        531.10        565.71       138.07 o                         
   7   1  12        922.01        949.89       187.54 o                         
   8   1  12        471.50        361.93       211.68 o                         
   9   1  12        456.49        403.30       135.72 o                         
 -10   2  12         86.92        135.73        57.21 o                         
  -9   2  12        239.29        275.67        85.72 o                         
  -8   2  12       1127.63       1215.84       126.29 o                         
  -7   2  12       3817.15       3962.94       187.78 o                         
  -6   2  12       4944.78       5092.11       205.71 o                         
  -5   2  12       7566.73       7483.82       269.17 o                         
  -4   2  12       9938.68      10121.05       282.41 o                         
  -3   2  12       3306.91       3000.13       105.66 o                         
  -2   2  12        141.34        126.07        25.90 o                         
  -1   2  12        377.24        413.09        61.77 o                         
   0   2  12       2191.90       2245.97       155.84 o                         
   1   2  12       3161.37       3238.51       237.60 o                         
   2   2  12       9181.21       9099.77       444.51 o                         
   3   2  12      10097.69       9493.64       493.67 o                         
   4   2  12       4212.01       3685.81       318.24 o                         
   5   2  12       3061.25       2683.99       325.20 o                         
   6   2  12       1063.33        881.89       188.09 o                         
   7   2  12          1.35          0.00        75.87 o                         
   8   2  12        308.53         97.76        69.62 o                         
  -8   3  12       1001.81        889.83       114.10 o                         
  -7   3  12        728.35        751.26        90.38 o                         
  -6   3  12          1.18         56.71        42.18 o                         
  -5   3  12        274.15        311.63        53.65 o                         
  -4   3  12       1327.82       1547.67       119.35 o                         
  -3   3  12       3288.58       3399.90       259.39 o                         
  -2   3  12       4284.26       4300.11       175.74 o                         
  -1   3  12       4201.96       4218.47       231.97 o                         
   0   3  12       2823.66       2857.85       165.80 o                         
   1   3  12       1476.84       1495.28       174.11 o                         
   2   3  12        595.83        504.67       103.74 o                         
   3   3  12         61.36         72.16        68.59 o                         
   4   3  12        245.72        272.75        73.36 o                         
   5   3  12        770.26        757.52       125.97 o                         
   6   3  12       1752.40       1525.45       200.57 o                         
  -2   4  12         28.72         46.38        33.40 o                         
  -1   4  12         24.70         35.96        23.21 o                         
   0   4  12          3.67          0.00        38.37 o                         
   1   4  12        134.01         87.48        48.76 o                         
 -10   1  13       3105.75       3395.84       279.21 o                         
  -9   1  13       2290.42       2569.34       233.15 o                         
  -8   1  13        657.97        739.20        76.86 o                         
  -7   1  13        531.51        443.49        55.28 o                         
  -6   1  13       1948.91       1787.61       101.10 o                         
  -5   1  13       8003.74       7690.59       180.43 o                         
  -4   1  13      15688.22      15422.88       299.40 o                         
  -3   1  13      19234.32      18957.06       331.06 o                         
  -2   1  13      16628.75      17194.45       398.45 o                         
  -1   1  13      14571.02      15607.55       409.67 o                         
   0   1  13       1825.43       1935.12       116.26 o                         
   1   1  13        426.03        430.99        73.01 o                         
   2   1  13       3097.51       3336.98       270.17 o                         
   3   1  13       4158.81       4497.08       287.87 o                         
   4   1  13      10478.43      11047.05       675.95 o                         
   5   1  13      12123.54      14263.57      1643.34 o                         
   6   1  13       8209.61      10416.01      1667.89 o                         
   7   1  13       3931.44       4931.48       840.74 o                         
   8   1  13       2158.81       2358.84       536.23 o                         
   9   1  13        164.53        239.81       146.03 o                         
  -9   2  13        804.03       1017.80       126.57 o                         
  -8   2  13       2206.57       2468.77       185.23 o                         
  -7   2  13       1660.31       1669.22       124.93 o                         
  -6   2  13       1791.01       1815.14       123.13 o                         
  -5   2  13       2002.38       1876.77       120.43 o                         
  -4   2  13        197.31        160.08        32.32 o                         
  -3   2  13        648.18        596.85        55.18 o                         
  -2   2  13        431.39        437.80        50.54 o                         
  -1   2  13       2122.53       2035.97       134.72 o                         
   0   2  13       5300.10       4632.80       243.43 o                         
   1   2  13       5321.12       4823.46       505.95 o                         
   2   2  13       2278.86       1925.97       209.89 o                         
   3   2  13       1453.80       1436.85       199.11 o                         
   4   2  13        933.89        746.90       155.32 o                         
   5   2  13         93.72         56.42        70.60 o                         
   6   2  13        178.31         26.34        39.84 o                         
   7   2  13        267.45        146.47        44.00 o                         
   8   2  13        701.55        543.65       125.57 o                         
  -7   3  13          2.80         84.41        44.42 o                         
  -6   3  13        451.21        525.64        86.77 o                         
  -5   3  13        615.97        638.18        92.16 o                         
  -4   3  13        891.94        859.47        88.15 o                         
  -3   3  13       2594.28       2699.89       184.18 o                         
  -2   3  13       3343.65       3393.15       182.80 o                         
  -1   3  13        929.87        809.33        87.10 o                         
   0   3  13        175.93        188.94        46.50 o                         
   1   3  13          7.63         66.21        47.20 o                         
   2   3  13        103.05         65.45        46.72 o                         
   3   3  13        840.26        702.22       124.50 o                         
   4   3  13       1623.07       1244.92       182.93 o                         
   5   3  13       1373.39       1016.57       173.73 o                         
   6   3  13        889.89        629.60       117.22 o                         
 -10   0  14       5360.90       5501.56       362.67 o                         
  -9   0  14       5790.60       6403.23       373.64 o                         
  -8   0  14       5171.46       5588.06       265.13 o                         
  -7   0  14       6337.27       6525.29       273.30 o                         
  -6   0  14       2121.62       2080.04       152.85 o                         
  -5   0  14         34.33         29.64        16.05 o                         
  -4   0  14       2232.85       1971.94       127.25 o                         
  -3   0  14      10448.05      10638.19       412.59 o                         
  -2   0  14      14310.30      14345.09       507.37 o                         
  -1   0  14      23566.49      24926.92       740.15 o                         
   0   0  14      23225.63      24642.07       762.55 o                         
   1   0  14      16766.88      18449.28       947.46 o                         
   2   0  14       6427.15       7077.66       559.86 o                         
   3   0  14        150.62        294.41        87.71 o                         
   4   0  14       2039.47       3054.11       459.29 o                         
   5   0  14       1118.59       1924.28       379.25 o                         
   6   0  14       7786.42      12389.57      1044.43 o                         
   7   0  14       9316.25      13944.83      1152.50 o                         
   8   0  14       5099.33       6764.03       812.72 o                         
   9   0  14       3192.90       4399.95       662.87 o                         
 -10   1  14          2.58         60.61        74.68 o                         
  -9   1  14        132.65        223.17       103.68 o                         
  -8   1  14        190.07        167.28        39.23 o                         
  -7   1  14        273.23        289.87        56.03 o                         
  -6   1  14       1332.88       1236.35        85.68 o                         
  -5   1  14        716.48        687.80        59.44 o                         
  -4   1  14       1949.77       1716.24        91.36 o                         
  -3   1  14        626.62        507.05        54.39 o                         
  -2   1  14        204.75        178.30        47.11 o                         
  -1   1  14          5.95          0.00        13.80 o                         
   0   1  14        164.84        151.40        23.09 o                         
   1   1  14        493.60        510.30        67.74 o                         
   2   1  14       1435.37       1379.18       132.43 o                         
   3   1  14       2784.52       2650.61       219.36 o                         
   4   1  14        178.42        210.57        58.85 o                         
   5   1  14        758.17       1000.61       171.28 o                         
   6   1  14        799.37        987.41       169.35 o                         
   7   1  14          5.84        163.64       102.56 o                         
  -9   2  14       2245.02       2469.36       214.25 o                         
  -8   2  14       2961.82       3231.27       243.62 o                         
  -7   2  14       2125.65       2074.04       138.49 o                         
  -6   2  14       1024.64       1063.05        96.14 o                         
  -5   2  14         10.09         17.85        14.71 o                         
  -4   2  14        980.94        984.28        96.68 o                         
  -3   2  14       2000.40       1889.87       134.66 o                         
  -2   2  14       6192.76       6094.80       257.85 o                         
  -1   2  14       8122.65       8622.75       417.83 o                         
   0   2  14       7766.72       8404.14       362.61 o                         
   1   2  14       6223.85       5835.31       326.12 o                         
   2   2  14       1162.50        881.04       152.66 o                         
   3   2  14         47.64         86.61        52.45 o                         
   4   2  14        359.73        287.50       121.28 o                         
   5   2  14       1782.93       1528.29       233.12 o                         
   6   2  14       2131.28       1454.27       242.91 o                         
   7   2  14       2948.16       2112.76       473.49 o                         
  -6   3  14       2044.66       2164.23       184.51 o                         
  -5   3  14       2312.82       2570.76       200.59 o                         
  -4   3  14       2209.36       2496.34       191.27 o                         
  -3   3  14       1853.49       1803.96       156.02 o                         
  -2   3  14        900.45        884.33        95.91 o                         
  -1   3  14         74.97        129.26        47.93 o                         
   0   3  14        193.06        220.59        49.59 o                         
   1   3  14       1235.71       1355.66       221.75 o                         
   2   3  14       2603.52       2228.58       284.96 o                         
   3   3  14       3065.24       2502.70       265.14 o                         
   4   3  14       2073.61       1531.85       219.88 o                         
   5   3  14       1305.78       1039.29       193.26 o                         
 -10   1  15        551.15        598.79       135.66 o                         
  -9   1  15       2564.54       2707.91       201.26 o                         
  -8   1  15       4893.96       4948.47       218.17 o                         
  -7   1  15       6749.24       6985.49       297.75 o                         
  -6   1  15       6391.41       6713.41       212.11 o                         
  -5   1  15       6689.75       6620.41       204.37 o                         
  -4   1  15       3847.71       3787.83       159.84 o                         
  -3   1  15        302.71        356.78        44.17 o                         
  -2   1  15       1871.47       1838.72       124.97 o                         
  -1   1  15       3888.15       3972.81       192.82 o                         
   0   1  15       7728.42       7750.00       288.09 o                         
   1   1  15      14125.99      14412.49       466.12 o                         
   2   1  15      14635.29      16121.76      1263.03 o                         
   3   1  15      10342.56      11339.80      1156.86 o                         
   4   1  15       4393.64       5209.58       378.82 o                         
   5   1  15        158.65        325.56       100.84 o                         
   6   1  15        171.89        288.80        99.73 o                         
   7   1  15        748.24       1060.44       180.89 o                         
   8   1  15       2434.83       3090.18       313.11 o                         
  -8   2  15         12.38         99.76        38.43 o                         
  -7   2  15         12.63          0.00        17.04 o                         
  -6   2  15        523.42        580.11        69.91 o                         
  -5   2  15        755.52        749.97        72.90 o                         
  -4   2  15       1975.08       1969.49       200.32 o                         
  -3   2  15       3158.07       3128.07       255.80 o                         
  -2   2  15       3509.71       3526.41       177.52 o                         
  -1   2  15       1243.88       1156.78       151.42 o                         
   0   2  15       1759.48       1740.22       172.10 o                         
   1   2  15        131.57        114.55        43.60 o                         
   2   2  15        100.17        114.81        66.23 o                         
   3   2  15        613.95        486.41       168.49 o                         
   4   2  15       1644.00       1055.54       201.75 o                         
   5   2  15       2316.44       1613.47       262.34 o                         
   6   2  15        910.77        560.36       150.72 o                         
   7   2  15       1394.69        989.29       220.75 o                         
  -6   3  15        985.35        912.68       119.92 o                         
  -5   3  15       1194.89       1148.22       129.84 o                         
  -4   3  15        536.33        471.86       109.37 o                         
  -3   3  15          7.56          1.47        33.40 o                         
  -2   3  15         20.22         35.03        34.68 o                         
  -1   3  15        525.59        553.75        92.94 o                         
   0   3  15       1264.59       1327.80       154.32 o                         
   1   3  15       1201.11        988.68       170.50 o                         
   2   3  15       1707.65       1433.79       174.62 o                         
   3   3  15       1302.64       1070.22       186.38 o                         
   4   3  15        338.06        242.44        90.75 o                         
  -9   0  16          7.73         63.09        39.39 o                         
  -8   0  16        617.01        597.32       123.35 o                         
  -7   0  16       4488.85       4322.59       392.77 o                         
  -6   0  16       5434.21       4828.18       259.86 o                         
  -5   0  16      12261.71      11662.96       430.01 o                         
  -4   0  16       9096.04       9598.01       332.96 o                         
  -3   0  16       9282.90       9528.38       420.13 o                         
  -2   0  16       8673.04       9217.77       424.51 o                         
  -1   0  16       1165.73       1262.52       153.19 o                         
   0   0  16       1472.76       1531.13       174.11 o                         
   1   0  16       1712.00       1732.58       193.48 o                         
   2   0  16       6178.19       6904.51       550.60 o                         
   3   0  16      11009.89      13214.38      1596.13 o                         
   4   0  16      14517.89      17729.02      2745.58 o                         
   5   0  16       8302.35      11105.75       966.83 o                         
   6   0  16       3851.44       6041.22       729.02 o                         
   7   0  16       1033.85       1464.62       362.20 o                         
   8   0  16          2.43          0.00        78.09 o                         
  -9   1  16        350.69        361.15        78.01 o                         
  -8   1  16        631.47        681.37        81.19 o                         
  -7   1  16        117.45         63.89        52.37 o                         
  -6   1  16         53.00         77.11        23.27 o                         
  -5   1  16         51.33         40.31        21.89 o                         
  -4   1  16        345.58        296.55        44.87 o                         
  -3   1  16        110.64         76.24        30.95 o                         
  -2   1  16        683.18        644.07        77.43 o                         
  -1   1  16       1813.24       1619.33       127.62 o                         
   0   1  16        724.06        764.48        91.77 o                         
   1   1  16        663.95        563.96        73.59 o                         
   2   1  16        986.95       1058.04       106.25 o                         
   3   1  16        200.47        202.48        51.42 o                         
   4   1  16          1.29        141.91        81.28 o                         
   5   1  16        245.28        307.67       102.74 o                         
   6   1  16        133.02        184.74        85.16 o                         
   7   1  16        328.77        285.34        92.94 o                         
  -8   2  16        101.76        177.64        57.57 o                         
  -7   2  16        790.31        687.71        84.40 o                         
  -6   2  16       3342.73       3516.08       186.39 o                         
  -5   2  16       3588.27       3693.16       195.43 o                         
  -4   2  16       3554.26       3710.91       283.67 o                         
  -3   2  16       4277.58       4457.45       310.83 o                         
  -2   2  16       2250.32       2276.10       179.79 o                         
  -1   2  16        693.75        749.88       110.91 o                         
   0   2  16        207.50        195.75        55.91 o                         
   1   2  16       1495.94       1522.06       148.25 o                         
   2   2  16       2099.18       2227.40       244.09 o                         
   3   2  16       3724.31       3063.36       335.58 o                         
   4   2  16       4323.97       3450.57       373.04 o                         
   5   2  16       3564.97       2608.29       338.18 o                         
   6   2  16       1758.96       1359.04       242.11 o                         
  -4   3  16        184.03        223.27        61.16 o                         
  -3   3  16        631.71        616.71        95.41 o                         
  -2   3  16       1269.74       1396.59       196.24 o                         
  -1   3  16       2359.62       2374.63       196.65 o                         
   0   3  16       2888.88       2687.39       190.56 o                         
   1   3  16       1462.78       1461.69       210.94 o                         
   2   3  16       1299.76       1426.07       284.29 o                         
   3   3  16        346.81        248.09       100.30 o                         
  -8   1  17       1340.85       1477.46       146.41 o                         
  -7   1  17         54.22         74.10        27.51 o                         
  -6   1  17        215.08        213.06        45.30 o                         
  -5   1  17       2272.77       2062.10       132.70 o                         
  -4   1  17       5088.95       4866.68       199.32 o                         
  -3   1  17       9133.50       9024.59       294.57 o                         
  -2   1  17       7098.67       7214.30       276.21 o                         
  -1   1  17       7995.35       8683.21       313.50 o                         
   0   1  17       6226.86       6164.29       302.67 o                         
   1   1  17       1949.64       1941.16       149.35 o                         
   2   1  17         92.13        146.89        47.11 o                         
   3   1  17        890.91       1104.31       135.10 o                         
   4   1  17       2298.92       3092.10       284.44 o                         
   5   1  17       4286.30       5621.76       489.11 o                         
   6   1  17       6462.00       8381.78       604.90 o                         
  -7   2  17       1250.97       1276.59       118.57 o                         
  -6   2  17       1441.41       1470.72       149.62 o                         
  -5   2  17        814.87        932.83       114.61 o                         
  -4   2  17        683.04        595.96       117.72 o                         
  -3   2  17         44.98         44.73        44.59 o                         
  -2   2  17         96.69        114.57        48.01 o                         
  -1   2  17        333.63        347.58        82.11 o                         
   0   2  17        990.28        993.89       138.32 o                         
   1   2  17       2037.33       2008.78       206.24 o                         
   2   2  17       1759.33       1662.87       183.71 o                         
   3   2  17       1594.24       1388.51       208.99 o                         
   4   2  17       1245.16       1116.09       236.45 o                         
   5   2  17        696.25        567.17       141.81 o                         
  -3   3  17        815.98        836.18       118.07 o                         
  -2   3  17       1066.89       1099.68       176.43 o                         
  -1   3  17       1018.65       1017.27       167.51 o                         
   0   3  17        927.25        833.30       119.50 o                         
   1   3  17        285.47        294.18        85.64 o                         
  -8   0  18       5722.01       5865.30       356.43 o                         
  -7   0  18       6076.32       6021.85       494.74 o                         
  -6   0  18       3287.52       3400.11       350.01 o                         
  -5   0  18        288.75        292.51        65.49 o                         
  -4   0  18          4.45        113.70        50.16 o                         
  -3   0  18       1906.78       1892.37       194.46 o                         
  -2   0  18       6043.99       6229.78       368.02 o                         
  -1   0  18       8566.13       8609.71       450.23 o                         
   0   0  18       9245.74       9215.21       481.92 o                         
   1   0  18       8173.82       9486.82       743.94 o                         
   2   0  18       5818.44       6372.74       492.49 o                         
   3   0  18       3538.12       3783.95       372.67 o                         
   4   0  18         79.99         79.44        99.53 o                         
   5   0  18        410.46        475.78       114.18 o                         
   6   0  18       1262.10       1371.73       207.24 o                         
  -8   1  18         38.83         51.70        21.97 o                         
  -7   1  18        133.64         98.13        46.36 o                         
  -6   1  18        896.06        881.32        92.70 o                         
  -5   1  18        462.66        425.22        61.22 o                         
  -4   1  18        587.38        471.93        74.10 o                         
  -3   1  18        688.64        657.80        78.31 o                         
  -2   1  18        336.80        268.92        55.38 o                         
  -1   1  18         72.06        107.80        38.61 o                         
   0   1  18          5.89          2.91        24.69 o                         
   1   1  18        250.37        267.79        61.18 o                         
   2   1  18         95.48        102.83        62.60 o                         
   3   1  18        392.53        341.75        83.37 o                         
   4   1  18        580.09        722.89       132.28 o                         
   5   1  18        537.94        663.67       164.94 o                         
  -6   2  18       1364.95       1423.77       150.03 o                         
  -5   2  18        527.95        586.44        94.63 o                         
  -4   2  18         29.84         31.83        59.03 o                         
  -3   2  18        567.31        660.10       124.67 o                         
  -2   2  18       1999.47       2065.43       225.06 o                         
  -1   2  18       3476.21       3744.78       260.46 o                         
   0   2  18       2733.78       3021.84       306.51 o                         
   1   2  18       3303.58       3464.91       314.69 o                         
   2   2  18       2948.65       3029.22       257.85 o                         
   3   2  18        944.43       1023.50       235.95 o                         
   4   2  18         11.35         10.52        67.10 o                         
  -7   1  19       3755.60       4067.48       307.17 o                         
  -6   1  19       4976.46       4845.54       227.69 o                         
  -5   1  19       5888.08       5882.80       249.48 o                         
  -4   1  19       3612.05       3584.57       264.36 o                         
  -3   1  19       1326.30       1262.99       108.89 o                         
  -2   1  19         57.40         74.02        15.67 o                         
  -1   1  19        715.52        784.15        94.73 o                         
   0   1  19       3184.72       3180.78       202.41 o                         
   1   1  19       4468.24       4865.77       312.90 o                         
   2   1  19       5460.63       5516.87       410.63 o                         
   3   1  19       4499.91       4967.69       396.36 o                         
   4   1  19       3619.84       4012.61       309.46 o                         
  -5   2  19        218.16        233.31        60.50 o                         
  -4   2  19       1267.48       1105.46       176.39 o                         
  -3   2  19       1045.70        971.57       165.64 o                         
  -2   2  19       1782.53       1803.72       223.22 o                         
  -1   2  19       1558.05       1521.34       171.81 o                         
   0   2  19        904.62        769.34       123.60 o                         
   1   2  19        302.86        294.48        78.46 o                         
   2   2  19         79.76         64.03        51.15 o                         
  -6   0  20       1543.40       1433.80       233.54 o                         
  -5   0  20       5472.48       4797.84       441.51 o                         
  -4   0  20       6316.75       6006.03       305.10 o                         
  -3   0  20       7371.50       7484.08       426.24 o                         
  -2   0  20       5186.52       5220.86       361.54 o                         
  -1   0  20       3063.61       3195.39       282.68 o                         
   0   0  20        355.48        435.60       112.80 o                         
   1   0  20        232.46        297.85        85.90 o                         
   2   0  20       2548.64       2621.72       329.97 o                         
   3   0  20       3040.24       3252.51       530.14 o                         
   4   0  20       4475.27       4664.51       796.15 o                         
  -6   1  20        343.93        314.19        70.27 o                         
  -5   1  20        109.53         64.63        35.10 o                         
  -4   1  20          9.03          0.00        22.84 o                         
  -3   1  20         40.65         31.05        11.45 o                         
  -2   1  20        240.79        179.91        55.24 o                         
  -1   1  20        405.45        415.74        73.63 o                         
   0   1  20        624.53        629.51        93.92 o                         
   1   1  20        669.81        558.81       110.49 o                         
   2   1  20        327.52        351.71        88.73 o                         
   3   1  20        115.09        106.11        44.41 o                         
  -2   2  20       2132.20       2068.40       243.44 o                         
  -1   2  20       1194.86       1080.51       179.51 o                         
   0   2  20        112.25         37.32        65.35 o                         
  -4   1  21        830.63        750.25       135.92 o                         
  -3   1  21       3226.79       2944.03       282.10 o                         
  -2   1  21       4279.85       4176.69       272.35 o                         
  -1   1  21       5071.11       4816.55       258.57 o                         
   0   1  21       4112.73       4240.83       294.75 o                         
   1   1  21       2794.70       2952.14       252.55 o                         
  -2   0  22        659.62        590.95       127.02 o                         
  -1   0  22       2447.80       2124.00       246.07 o                         
                                                                                
